# Supplementary material for: Genetic Correlation Between Fe and Zn Biofortification and Yield Components in a Common Bean (Phaseolus vulgaris L.)
Source: Front Plant Sci. 2022 Jan 3;12:739033. doi: 10.3389/fpls.2021.739033 (PMC8761845; doi:10.3389/fpls.2021.739033)
Supplement: Supplementary Figure 1 — Precipitation, maximum, and minimum temperatures during trials at Palmira, Colombia. [file Data_Sheet_1.zip]

Archive with 9 entries (9 files):
- Data Sheet 1/Supplementary Figure 1.PDF
- Data Sheet 1/Supplementary Figure 2.pdf
- Data Sheet 1/Supplementary Figure 3.PDF
- Data Sheet 1/Supplementary Figure 4.PDF
- Data Sheet 1/Supplementary Figure 5.PDF
- Data Sheet 1/Supplementary Table 1.XLSX
- Data Sheet 1/Supplementary Table 2.XLSX
- Data Sheet 1/Supplementary Table 3.xlsx
- Data Sheet 1/Supplementary Table 4.XLSX
