# Supplementary material for: Genetic Correlation Between Fe and Zn Biofortification and Yield Components in a Common Bean (Phaseolus vulgaris L.)
Source: Front Plant Sci. 2022 Jan 3;12:739033. doi: 10.3389/fpls.2021.739033 (PMC8761845; doi:10.3389/fpls.2021.739033)
Supplement: Supplementary Figure 1 — Precipitation, maximum, and minimum temperatures during trials at Palmira, Colombia. [file Data_Sheet_1.zip › Data Sheet 1/Supplementary Table 1.XLSX]

## Sheet: Sheet2
Supplementary Table 1: Phenotypic variability and broad sense heritability (H2) for evaluated traits in the trials 2011, 2012, 2013, 2014 and 2015 of the SCR16xSMC40, SMC33xSCR16 and SMC44xSCR9 populations.
Population	Trait	Year	Condition	Season	Mean	Variance	St. Dev.	CV (%)	Minimum	Maximum	Range	H2
SCR16xSMC40	PdN	2012	Drought	B	259.423	6590.6	81.1825	31.2935	43.3333	530	486.667	0.26
	PdN	2013	Drought	B	185.481	2375.6	48.7402	26.2778	56.6667	323.333	266.667
	PdN	2013	Irrigation	A	278.053	8203.84	90.575	32.5747	120	590	470
	PdN	2014	Drought	B	175.801	3747.57	61.2174	34.8219	56.6667	406.667	350
	PdN	2014	Irrigation	B	267.019	5059.1	71.1273	26.6375	126.667	466.667	340
	PdN	2014	Irrigation	A	315.224	5839	76.4134	24.241	130	493.333	363.333
	PdN	2015	Irrigation	A	169.776	3124.11	55.8938	32.9222	56.6667	360	303.333
	PHI	2011	Drought	B	78.4319	10.497	3.2399	4.13084	66.5548	83.8143	17.2594	0.7
	PHI	2012	Drought	B	74.0603	21.0271	4.5855	6.19158	55.456	83.0197	27.5637
	PHI	2013	Drought	B	68.9512	32.446	5.6961	8.26106	46.4557	78.7581	32.3024
	PHI	2013	Irrigation	A	77.4496	9.164	3.0272	3.90861	62.8892	83.1909	20.3018
	PHI	2014	Drought	B	65.9924	36.7634	6.0633	9.18788	44.2255	77.1419	32.9163
	PHI	2014	Irrigation	A	75.4335	11.6438	3.4123	4.52359	64.3322	83.0802	18.748
	PHI	2014	Irrigation	B	74.3107	14.8592	3.8548	5.18741	61.9732	81.8857	19.9125
	PHI	2015	Irrigation	A	69.2447	54.549	7.3857	10.6661	35.1278	84.4643	49.3365
	Sd/Pd	2012	Drought	B	3.9283	0.5878	0.7667	19.5173	1.5366	5.3516	3.8151	0.73
	Sd/Pd	2013	Drought	B	3.2461	0.5584	0.7473	23.0215	1.1176	4.8082	3.6906
	Sd/Pd	2013	Irrigation	A	4.6363	0.4019	0.634	13.6747	2.8148	6.4677	3.6529
	Sd/Pd	2014	Drought	B	3.5417	0.4975	0.7053	19.9142	2.1111	5.439	3.3279
	Sd/Pd	2014	Irrigation	B	4.1358	0.4232	0.6505	15.7285	2.3158	5.3455	3.0297
	Sd/Pd	2014	Irrigation	A	4.3257	0.2648	0.5145	11.894	2.6408	5.6604	3.0196
	Sd/Pd	2015	Irrigation	A	3.2943	0.6439	0.8025	24.3603	1.3472	5.5	4.1528
	SdFe	2012	Drought	B	78.7078	67.6586	8.2255	10.4507	62.9	102.3	39.4	0.35
	SdFe	2013	Drought	B	74.1644	97.7414	9.8864	13.3304	52.7	113.3	60.6
	SdFe	2013	Irrigation	A	71.8337	129.81	11.3934	15.8608	49.2	101.5	52.3
	SdFe	2014	Drought	B	86.9038	128.845	11.351	13.0616	57.2	117.05	59.85
	SdFe	2014	Irrigation	B	76.9365	123.614	11.1182	14.4511	48.9	107.1	58.2
	SdFe	2014	Irrigation	A	77.238	123.641	11.1194	14.3963	50.3	103	52.7
	SdFe	2015	Irrigation	A	82.8067	137.807	11.7391	14.1765	54.8	113.65	58.85
	SdN	2012	Drought	B	1034.65	158348	397.93	38.4604	180	1876.67	1696.67	0.24
	SdN	2013	Drought	B	608.429	45674.2	213.715	35.1257	63.3333	1216.67	1153.33
	SdN	2013	Irrigation	A	1271.65	156433	395.517	31.1026	506.667	2620	2113.33
	SdN	2014	Drought	B	625.994	63747.7	252.483	40.3332	140	1413.33	1273.33
	SdN	2014	Irrigation	B	1111.06	124482	352.82	31.7553	336.667	2136.67	1800
	SdN	2014	Irrigation	A	1356.79	119462	345.633	25.4742	516.667	2306.67	1790
	SdN	2015	Irrigation	A	573.846	72818.1	269.848	47.0245	133.333	1373.33	1240
	100SdW	2012	Drought	B	26.0282	12.704	3.5643	28.0565	16.4287	39.6431	23.2143	0.6452
	100SdW	2013	Drought	B	22.6191	11.586	3.4038	29.3786	16.9547	38.7862	21.8316
	100SdW	2013	Irrigation	A	31.1408	15.4808	3.9346	25.416	22.0147	41.6091	19.5943
	100SdW	2014	Drought	B	18.8063	13.7517	3.7083	26.9661	12.6163	37.4694	24.8531
	100SdW	2014	Irrigation	B	26.7809	9.7979	3.1302	31.9477	20.1429	39.4114	19.2685
	100SdW	2014	Irrigation	A	31.0658	16.212	4.0264	24.8359	23.4492	44.5977	21.1485
	SdZn	2012	Drought	B	20.9612	18.0665	4.2505	20.2779	15.4	36.7	21.3	0.7
	SdZn	2013	Drought	B	20.549	21.0763	4.5909	22.3412	12.6	37.8	25.2
	SdZn	2013	Irrigation	A	25.0625	7.3055	2.7029	10.7846	19.7	34.2	14.5
	SdZn	2014	Drought	B	19.0361	16.9167	4.113	21.6063	12.1	33.9	21.8
	SdZn	2014	Irrigation	B	25.0663	14.0896	3.7536	14.9747	18.1	33.7	15.6
	SdZn	2014	Irrigation	A	24.9702	9.2525	3.0418	12.1817	19	33.5	14.5
	SdZn	2015	Irrigation	A	34.4832	20.0081	4.473	12.9715	25.4	47.45	22.05
SMC33xSCR16	PdN	2012	Drought	B	229.412	2907.24	53.9188	23.5031	93.3333	350	256.667	0.27
	PdN	2013	Drought	B	189.02	2430.05	49.2956	26.0796	83.3333	303.333	220
	PdN	2013	Irrigation	A	268.167	5546.89	74.4774	27.7728	123.333	533.333	410
	PdN	2014	Drought	B	148.911	3447.8	58.718	39.4316	33.3333	320	286.667
	PdN	2014	Irrigation	B	268.987	5092.8	71.3639	26.5306	120	483.333	363.333
	PdN	2014	Irrigation	A	281.601	3284.21	57.308	20.3508	120	440	320
	PdN	2015	Irrigation	A	195.163	2864.83	53.5241	27.4253	63.3333	333.333	270
	PHI	2011	Drought	B	79.6134	9.5698	3.0935	3.88565	72.7695	88.7139	15.9444	0.79
	PHI	2012	Drought	B	72.9082	22.7244	4.767	6.53836	50.1394	79.7827	29.6433
	PHI	2013	Drought	B	70.6231	25.7038	5.0699	7.17881	46.8248	78.7076	31.8828
	PHI	2013	Irrigation	A	76.7827	12.254	3.5006	4.5591	56.2446	82.4573	26.2127
	PHI	2014	Drought	B	63.3534	48.2746	6.948	10.9671	39.0505	74.6209	35.5704
	PHI	2014	Irrigation	B	76.6341	12.5012	3.5357	4.61374	67.34	82.8253	15.4853
	PHI	2014	Irrigation	A	76.3491	7.3675	2.7143	3.55512	64.4316	82.6405	18.2089
	PHI	2015	Irrigation	A	72.484	18.3172	4.2799	5.90461	59.2083	79.8747	20.6664
	Sd/Pd	2012	Drought	B	3.8101	0.5424	0.7365	19.3302	2.25	5.8167	3.5667	0.67
	Sd/Pd	2013	Drought	B	3.6787	0.4954	0.7038	19.1318	2.0196	5.1667	3.1471
	Sd/Pd	2013	Irrigation	A	4.7339	0.4542	0.6739	14.2356	2.1124	6	3.8876
	Sd/Pd	2014	Drought	B	3.2888	0.6382	0.7989	24.2915	1.5758	5.5714	3.9957
	Sd/Pd	2014	Irrigation	B	4.4014	0.2958	0.5438	12.3552	2.763	5.4851	2.7222
	Sd/Pd	2014	Irrigation	A	4.3883	0.2262	0.4756	10.8379	2.7368	5.6389	2.902
	Sd/Pd	2015	Irrigation	A	3.4989	0.6275	0.7921	22.6385	1.2632	5.3673	4.1042
	SdFe	2012	Drought	B	76.682	90.9965	9.5392	12.4399	53.7	97.9	44.2	0.53
	SdFe	2013	Drought	B	70.1343	137.855	11.7412	16.741	46.5	105.4	58.9
	SdFe	2013	Irrigation	A	61.8118	101.254	10.0625	16.2793	41.6	88.6	47
	SdFe	2014	Drought	B	84.0584	149.366	12.2215	14.5393	56.2	129.65	73.45
	SdFe	2014	Irrigation	B	69.4598	128.041	11.3155	16.2907	49.8	101.5	51.7
	SdFe	2014	Irrigation	A	69.6941	75.4499	8.6862	12.4633	51.2	89.8	38.6
	SdFe	2015	Irrigation	A	75.6196	112.734	10.6176	14.0408	51.5	98.45	46.95
	SdN	2012	Drought	B	871.601	67607.6	260.015	29.8318	270	1663.33	1393.33	0.31
	SdN	2013	Drought	B	701.797	57733.7	240.278	34.2376	213.333	1396.67	1183.33
	SdN	2013	Irrigation	A	1275.8	178717	422.75	33.136	510	2926.67	2416.67
	SdN	2014	Drought	B	502.673	64631.3	254.227	50.575	96.6667	1296.67	1200
	SdN	2014	Irrigation	B	1185.78	128033	357.817	30.1756	420	2373.33	1953.33
	SdN	2014	Irrigation	A	1230.91	68086.3	260.933	21.1983	666.667	1893.33	1226.67
	SdN	2015	Irrigation	A	688.758	63021.8	251.041	36.4484	160	1253.33	1093.33
	100SdW	2012	Drought	B	23.8174	10.4361	3.2305	13.5636	17.211	35.479	18.268	0.7203
	100SdW	2013	Drought	B	20.7568	8.8931	2.9821	14.3669	13.3874	29.1366	15.7492
	100SdW	2013	Irrigation	A	26.3895	18.2483	4.2718	16.1875	18.4249	43.0789	24.654
	100SdW	2014	Drought	B	16.6302	10.7656	3.2811	19.7298	10.9386	30.9285	19.9898
	100SdW	2014	Irrigation	B	24.2192	11.3702	3.372	13.9228	15.4632	31.5407	16.0775
	100SdW	2014	Irrigation	A	28.3239	12.4955	3.5349	12.4803	18.9442	37.015	18.0708
	SdZn	2012	Drought	B	24.553	11.9488	3.4567	14.0785	15.5	33.7	18.2	0.65
	SdZn	2013	Drought	B	20.7559	23.2902	4.826	23.2512	11.8	33.5	21.7
	SdZn	2013	Irrigation	A	21.9304	9.8701	3.1417	14.3258	14	30	16
	SdZn	2014	Drought	B	26.7535	28.0589	5.2971	19.7997	14.9	40.4	25.5
	SdZn	2014	Irrigation	A	26.5696	8.7639	2.9604	11.1421	20.8	35.1	14.3
	SdZn	2014	Irrigation	B	22.9794	12.5729	3.5458	15.4303	17.3	35.6	18.3
	SdZn	2015	Irrigation	A	33.7662	22.5532	4.749	14.0644	24.3	49.2	24.9
SMC44xSCR9	PdN	2012	Drought	B	182.157	3131.72	55.9617	30.7217	66.6667	320	253.333	0.53
	PdN	2013	Drought	B	164.183	2180.57	46.6966	28.4418	60	360	300
	PdN	2013	Irrigation	A	333.333	13608.6	116.656	34.9967	133.333	713.333	580
	PdN	2014	Drought	B	165.065	3330.85	57.7136	34.9641	26.6667	313.333	286.667
	PdN	2014	Irrigation	B	323.66	5452.7	73.8424	22.8148	163.333	523.333	360
	PdN	2014	Irrigation	A	312.909	5441.07	73.7636	23.5735	130	526.667	396.667
	PdN	2015	Irrigation	A	200.654	3554.02	59.6156	29.7107	70	330	260
	PHI	2011	Drought	B	77.8433	14.4703	3.804	4.88674	69.4124	92.3656	22.9531	0.84
	PHI	2012	Drought	B	66.672	45.8834	6.7737	10.1597	40.4531	75.8801	35.427
	PHI	2013	Drought	B	67.3413	39.5861	6.2917	9.343	48.3668	76.699	28.3322
	PHI	2013	Irrigation	A	74.8105	12.6143	3.5517	4.7476	62.4408	90.3488	27.9079
	PHI	2014	Drought	B	59.5208	99.0027	9.95	16.7168	22.7292	74.6437	51.9146
	PHI	2014	Irrigation	B	73.4978	23.1927	4.8159	6.55244	49.8517	85.8296	35.9779
	PHI	2014	Irrigation	A	73.3257	15.2346	3.9032	5.3231	58.3159	81.412	23.096
	PHI	2015	Irrigation	A	67.5834	52.7303	7.2616	10.7447	31.8085	83.6575	51.849
	Sd/Pd	2012	Drought	B	3.5457	0.5729	0.7569	21.347	1.85	5.6774	3.8274	0.72
	Sd/Pd	2013	Drought	B	3.3832	0.4099	0.6403	18.9259	2.2353	5.0556	2.8203
	Sd/Pd	2013	Irrigation	A	4.3963	0.3226	0.568	12.92	3	5.764	2.764
	Sd/Pd	2014	Drought	B	2.9786	0.6527	0.8079	27.1235	1.3214	5	3.6786
	Sd/Pd	2014	Irrigation	B	3.9921	0.2931	0.5414	13.5618	2.3425	5.0345	2.692
	Sd/Pd	2014	Irrigation	A	4.01	0.3353	0.579	14.4389	2.4074	5.1923	2.7849
	Sd/Pd	2015	Irrigation	A	3.2371	0.5641	0.7511	23.2029	1.4694	5.8696	4.4002
	SdFe	2012	Drought	B	85.9225	111.316	10.5506	12.2792	63.1	112.1	49	0.65
	SdFe	2013	Drought	B	70.4078	96.9692	9.8473	13.9861	48.5	98.1	49.6
	SdFe	2013	Irrigation	A	66.0382	122.694	11.0767	16.7732	32.4	97.6	65.2
	SdFe	2014	Drought	B	79.8703	141.103	11.8787	14.8725	53.3	113.5	60.2
	SdFe	2014	Irrigation	B	70.9422	118.885	10.9034	15.3694	50.4	105.7	55.3
	SdFe	2014	Irrigation	A	74.8358	140.712	11.8622	15.851	44.5	114.55	70.05
	SdFe	2015	Irrigation	A	78.1951	135.89	11.6572	14.9078	51.9	111.25	59.35
	SdN	2012	Drought	B	643.627	50759.1	225.298	35.0044	123.333	1273.33	1150	0.47
	SdN	2013	Drought	B	547.222	24063.4	155.124	28.3475	196.667	950	753.333
	SdN	2013	Irrigation	A	1458.92	280804	529.909	36.322	576.667	3650	3073.33
	SdN	2014	Drought	B	497.843	48549.8	220.34	44.2589	43.3333	1226.67	1183.33
	SdN	2014	Irrigation	B	1285.03	92783.5	304.604	23.704	493.333	1970	1476.67
	SdN	2014	Irrigation	A	1243.24	91083.3	301.8	24.2754	600	2060	1460
	SdN	2015	Irrigation	A	647.255	52522.9	229.179	35.4078	160	1153.33	993.333
	100SdW	2012	Drought	B	19.6718	8.7293	2.9545	15.019	12.4191	28.1008	15.6816	0.7878
	100SdW	2013	Drought	B	18.5072	10.5033	3.2409	17.5116	10.9262	26.3808	15.4546
	100SdW	2013	Irrigation	A	27.6569	22.2044	4.7122	17.0381	17.0157	47.9819	30.9662
	100SdW	2014	Drought	B	17.1345	12.642	3.5556	20.7511	8.5324	26.0932	17.5609
	100SdW	2014	Irrigation	B	26.183	16.238	4.0296	15.3901	7.9397	35.3243	27.3846
	100SdW	2014	Irrigation	A	27.8549	12.1138	3.4805	12.4951	20.4189	38.2047	17.7857
	SdZn	2012	Drought	B	26.0863	28.6135	5.3492	20.5058	17.8	45	27.2	0.58
	SdZn	2013	Drought	B	28.5039	26.7121	5.1684	18.1323	17.2	40.9	23.7
	SdZn	2013	Irrigation	A	22.7647	8.6805	2.9463	12.9424	15.3	32.2	16.9
	SdZn	2014	Drought	B	25.7405	29.0192	5.387	20.9281	15.8	44.8	29
	SdZn	2014	Irrigation	A	28.3069	10.6469	3.263	11.5272	21.2	39.35	18.15
	SdZn	2014	Irrigation	B	25.0412	12.723	3.5669	14.2441	18.2	44.3	26.1
	SdZn	2015	Irrigation	A	34.3863	18.8715	4.3441	12.6332	25.4	50.05	24.65
