# Supplementary material for: Genetic Correlation Between Fe and Zn Biofortification and Yield Components in a Common Bean (Phaseolus vulgaris L.)
Source: Front Plant Sci. 2022 Jan 3;12:739033. doi: 10.3389/fpls.2021.739033 (PMC8761845; doi:10.3389/fpls.2021.739033)
Supplement: Supplementary Figure 1 — Precipitation, maximum, and minimum temperatures during trials at Palmira, Colombia. [file Data_Sheet_1.zip › Data Sheet 1/Supplementary Table 2.XLSX]

## Sheet: SCR16xSMC40
	Trait	SdFe	SdZn	PHI	PdN	SdN	Sd/Pd	100SdW
	SdFe	1.0000***	0.7071***	-0.6941***	-0.3115**	-0.5116***	-0.4400***	0.0441ns
	SdZn	0.7071***	1.0000***	-0.7210***	-0.2670**	-0.5602***	-0.6343***	-0.0843ns
	PHI	-0.6941***	-0.7210***	1.0000***	0.1924*	0.4903***	0.6384***	0.1505ns
	PdN	-0.3115**	-0.2670**	0.1924*	1.0000***	0.7862***	0.0324ns	-0.2309*
	SdN	-0.5116***	-0.5602***	0.4903***	0.7862***	1.0000***	0.6216***	-0.2668**
	Sd/Pd	-0.4400***	-0.6343***	0.6384***	0.0324ns	0.6216***	1.0000***	-0.0874ns
	100SdW	0.0441ns	-0.0843ns	0.1505ns	-0.2309*	-0.2668**	-0.0874ns	1.0000***
Environment	Trait	SdFe	SdZn	PHI	PdN	SdN	Sd/Pd	100SdW
2015_Irr_A	SdFe	1.0000***	0.7264***	-0.4827***	-0.2808**	-0.4303***	-0.4251***	NAns
	SdZn	0.7264***	1.0000***	-0.6352***	-0.3083**	-0.5028***	-0.5707***	NAns
	PHI	-0.4827***	-0.6352***	1.0000***	0.4120***	0.6044***	0.7073***	NAns
	PdN	-0.2808**	-0.3083**	0.4120***	1.0000***	0.8821***	0.3651***	NAns
	SdN	-0.4303***	-0.5028***	0.6044***	0.8821***	1.0000***	0.7302***	NAns
	Sd/Pd	-0.4251***	-0.5707***	0.7073***	0.3651***	0.7302***	1.0000***	NAns
	100SdW	NAns	NAns	NAns	NAns	NAns	NAns	1.0000***
2014_Irr_B	SdFe	1.0000***	0.7470***	-0.5851***	-0.2259*	-0.3582***	-0.3527***	-0.0406ns
	SdZn	0.7470***	1.0000***	-0.5543***	-0.2820**	-0.4221***	-0.4183***	-0.1925*
	PHI	-0.5851***	-0.5543***	1.0000***	0.3564***	0.5426***	0.6023***	0.2837**
	PdN	-0.2259*	-0.2820**	0.3564***	1.0000***	0.8975***	0.1863ns	0.0409ns
	SdN	-0.3582***	-0.4221***	0.5426***	0.8975***	1.0000***	0.5799***	0.0158ns
	Sd/Pd	-0.3527***	-0.4183***	0.6023***	0.1863ns	0.5799***	1.0000***	0.0267ns
	100SdW	-0.0406ns	-0.1925*	0.2837**	0.0409ns	0.0158ns	0.0267ns	1.0000***
2014_Dro_B	SdFe	1.0000***	0.3526***	-0.3109**	-0.2517**	-0.3338***	-0.1835ns	-0.0364ns
	SdZn	0.3526***	1.0000***	-0.5524***	-0.4106***	-0.5001***	-0.3911***	-0.2130*
	PHI	-0.3109**	-0.5524***	1.0000***	0.4940***	0.6060***	0.4518***	0.5026***
	PdN	-0.2517**	-0.4106***	0.4940***	1.0000***	0.8856***	0.1358ns	0.1855ns
	SdN	-0.3338***	-0.5001***	0.6060***	0.8856***	1.0000***	0.5518***	0.1423ns
	Sd/Pd	-0.1835ns	-0.3911***	0.4518***	0.1358ns	0.5518***	1.0000***	-0.0319ns
	100SdW	-0.0364ns	-0.2130*	0.5026***	0.1855ns	0.1423ns	-0.0319ns	1.0000***
2014_Irr_A	SdFe	1.0000***	0.5800***	-0.5168***	-0.0694ns	-0.1531ns	-0.1815ns	0.1037ns
	SdZn	0.5800***	1.0000***	-0.4451***	-0.1799ns	-0.2701**	-0.2162*	-0.0382ns
	PHI	-0.5168***	-0.4451***	1.0000***	-0.0822ns	0.0834ns	0.3248***	0.1378ns
	PdN	-0.0694ns	-0.1799ns	-0.0822ns	1.0000***	0.8638***	-0.1310ns	-0.1672ns
	SdN	-0.1531ns	-0.2701**	0.0834ns	0.8638***	1.0000***	0.3733***	-0.2853**
	Sd/Pd	-0.1815ns	-0.2162*	0.3248***	-0.1310ns	0.3733***	1.0000***	-0.2640**
	100SdW	0.1037ns	-0.0382ns	0.1378ns	-0.1672ns	-0.2853**	-0.2640**	1.0000***
2013_Dro_B	SdFe	1.0000***	0.2992**	-0.6083***	-0.1689ns	-0.3396***	-0.4036***	-0.0297ns
	SdZn	0.2992**	1.0000***	-0.4693***	-0.4474***	-0.5785***	-0.4608***	-0.2523**
	PHI	-0.6083***	-0.4693***	1.0000***	0.3043**	0.5929***	0.7096***	0.1499ns
	PdN	-0.1689ns	-0.4474***	0.3043**	1.0000***	0.7710***	0.1809ns	0.1152ns
	SdN	-0.3396***	-0.5785***	0.5929***	0.7710***	1.0000***	0.7339***	0.0069ns
	Sd/Pd	-0.4036***	-0.4608***	0.7096***	0.1809ns	0.7339***	1.0000***	-0.1142ns
	100SdW	-0.0297ns	-0.2523**	0.1499ns	0.1152ns	0.0069ns	-0.1142ns	1.0000***
2013_Irr_A	SdFe	1.0000***	0.3890***	-0.3898***	-0.1146ns	-0.1618ns	-0.0605ns	0.1128ns
	SdZn	0.3890***	1.0000***	-0.2793**	-0.2116*	-0.2875**	-0.1657ns	-0.2108*
	PHI	-0.3898***	-0.2793**	1.0000***	-0.2078*	-0.0261ns	0.4374***	0.0564ns
	PdN	-0.1146ns	-0.2116*	-0.2078*	1.0000***	0.8907***	-0.2875**	0.0087ns
	SdN	-0.1618ns	-0.2875**	-0.0261ns	0.8907***	1.0000***	0.1574ns	-0.1095ns
	Sd/Pd	-0.0605ns	-0.1657ns	0.4374***	-0.2875**	0.1574ns	1.0000***	-0.2111*
	100SdW	0.1128ns	-0.2108*	0.0564ns	0.0087ns	-0.1095ns	-0.2111*	1.0000***
2012_Dro_B	SdFe	1.0000***	0.6066***	-0.6301***	-0.2234*	-0.3661***	-0.4238***	-0.0759ns
	SdZn	0.6066***	1.0000***	-0.5458***	-0.4534***	-0.4912***	-0.3894***	-0.1349ns
	PHI	-0.6301***	-0.5458***	1.0000***	0.2937**	0.4808***	0.6474***	0.1916*
	PdN	-0.2234*	-0.4534***	0.2937**	1.0000***	0.8739***	0.2464*	0.0763ns
	SdN	-0.3661***	-0.4912***	0.4808***	0.8739***	1.0000***	0.6614***	0.0090ns
	Sd/Pd	-0.4238***	-0.3894***	0.6474***	0.2464*	0.6614***	1.0000***	-0.1204ns
	100SdW	-0.0759ns	-0.1349ns	0.1916*	0.0763ns	0.0090ns	-0.1204ns	1.0000***
Trait	Environment	2015_Irr_A	2014_Irr_B	2014_Dro_B	2014_Irr_A	2013_Dro_B	2013_Irr_A	2012_Dro_B
SdFe	2015_Irr_A	1.0000***	0.6756***	0.5617***	0.5179***	0.4271***	0.5896***	0.3372***
	2014_Irr_B	0.6756***	1.0000***	0.5662***	0.5605***	0.4825***	0.4629***	0.2993**
	2014_Dro_B	0.5617***	0.5662***	1.0000***	0.4376***	0.4729***	0.3277***	0.1869ns
	2014_Irr_A	0.5179***	0.5605***	0.4376***	1.0000***	0.3919***	0.5075***	0.2770**
	2013_Dro_B	0.4271***	0.4825***	0.4729***	0.3919***	1.0000***	0.3938***	0.3043**
	2013_Irr_A	0.5896***	0.4629***	0.3277***	0.5075***	0.3938***	1.0000***	0.3488***
	2012_Dro_B	0.3372***	0.2993**	0.1869ns	0.2770**	0.3043**	0.3488***	1.0000***
SdZn	2015_Irr_A	1.0000***	0.6119***	0.4440***	0.5976***	0.3193***	0.3261***	0.2588**
	2014_Irr_B	0.6119***	1.0000***	0.4632***	0.5015***	0.2445*	0.3471***	0.1950*
	2014_Dro_B	0.4440***	0.4632***	1.0000***	0.3880***	0.1806ns	0.0915ns	0.2157*
	2014_Irr_A	0.5976***	0.5015***	0.3880***	1.0000***	0.3720***	0.2724**	0.2950**
	2013_Dro_B	0.3193***	0.2445*	0.1806ns	0.3720***	1.0000***	0.1745ns	0.3205**
	2013_Irr_A	0.3261***	0.3471***	0.0915ns	0.2724**	0.1745ns	1.0000***	0.0910ns
	2012_Dro_B	0.2588**	0.1950*	0.2157*	0.2950**	0.3205**	0.0910ns	1.0000***
PHI	2015_Irr_A	1.0000***	0.5478***	0.4773***	0.5826***	0.3109**	0.5058***	0.3794***
	2014_Irr_B	0.5478***	1.0000***	0.4871***	0.5786***	0.3244***	0.3613***	0.3375***
	2014_Dro_B	0.4773***	0.4871***	1.0000***	0.4154***	0.4403***	0.3270***	0.2976**
	2014_Irr_A	0.5826***	0.5786***	0.4154***	1.0000***	0.3741***	0.5220***	0.2263*
	2013_Dro_B	0.3109**	0.3244***	0.4403***	0.3741***	1.0000***	0.4582***	0.3699***
	2013_Irr_A	0.5058***	0.3613***	0.3270***	0.5220***	0.4582***	1.0000***	0.3876***
	2012_Dro_B	0.3794***	0.3375***	0.2976**	0.2263*	0.3699***	0.3876***	1.0000***
PdN	2015_Irr_A	1.0000***	0.1144ns	0.2517**	0.0084ns	0.0415ns	-0.0230ns	0.0994ns
	2014_Irr_B	0.1144ns	1.0000***	0.3761***	-0.0811ns	0.0026ns	0.0009ns	0.0963ns
	2014_Dro_B	0.2517**	0.3761***	1.0000***	0.1105ns	0.2421*	-0.0778ns	0.1542ns
	2014_Irr_A	0.0084ns	-0.0811ns	0.1105ns	1.0000***	0.1437ns	0.1207ns	0.0463ns
	2013_Dro_B	0.0415ns	0.0026ns	0.2421*	0.1437ns	1.0000***	-0.1303ns	0.0585ns
	2013_Irr_A	-0.0230ns	0.0009ns	-0.0778ns	0.1207ns	-0.1303ns	1.0000***	0.1013ns
	2012_Dro_B	0.0994ns	0.0963ns	0.1542ns	0.0463ns	0.0585ns	0.1013ns	1.0000***
SdN	2015_Irr_A	1.0000***	0.2104*	0.2184*	0.0611ns	0.0756ns	-0.0065ns	0.1813ns
	2014_Irr_B	0.2104*	1.0000***	0.4316***	0.0853ns	0.1525ns	0.0555ns	0.2136*
	2014_Dro_B	0.2184*	0.4316***	1.0000***	0.1044ns	0.2833**	-0.0227ns	0.2620**
	2014_Irr_A	0.0611ns	0.0853ns	0.1044ns	1.0000***	0.2068*	0.0773ns	0.0070ns
	2013_Dro_B	0.0756ns	0.1525ns	0.2833**	0.2068*	1.0000***	-0.0557ns	0.1148ns
	2013_Irr_A	-0.0065ns	0.0555ns	-0.0227ns	0.0773ns	-0.0557ns	1.0000***	0.0324ns
	2012_Dro_B	0.1813ns	0.2136*	0.2620**	0.0070ns	0.1148ns	0.0324ns	1.0000***
Sd/Pd	2015_Irr_A	1.0000***	0.3664***	0.2509**	0.3577***	0.1609ns	0.1523ns	0.3009**
	2014_Irr_B	0.3664***	1.0000***	0.2980**	0.4735***	0.3312***	0.2047*	0.2753**
	2014_Dro_B	0.2509**	0.2980**	1.0000***	0.2548**	0.3444***	0.2005*	0.3615***
	2014_Irr_A	0.3577***	0.4735***	0.2548**	1.0000***	0.3703***	0.2912**	0.1434ns
	2013_Dro_B	0.1609ns	0.3312***	0.3444***	0.3703***	1.0000***	0.4001***	0.2766**
	2013_Irr_A	0.1523ns	0.2047*	0.2005*	0.2912**	0.4001***	1.0000***	0.1695ns
	2012_Dro_B	0.3009**	0.2753**	0.3615***	0.1434ns	0.2766**	0.1695ns	1.0000***
100SdW	2015_Irr_A	NAns	NAns	NAns	NAns	NAns	NAns	NAns
	2014_Irr_B	NAns	1.0000***	0.3414***	0.4351***	0.4627***	0.3529***	0.3137**
	2014_Dro_B	NAns	0.3414***	1.0000***	0.1453ns	0.2598**	0.0944ns	0.1805ns
	2014_Irr_A	NAns	0.4351***	0.1453ns	1.0000***	0.4961***	0.4351***	0.1064ns
	2013_Dro_B	NAns	0.4627***	0.2598**	0.4961***	1.0000***	0.4269***	0.3406***
	2013_Irr_A	NAns	0.3529***	0.0944ns	0.4351***	0.4269***	1.0000***	0.3082**
	2012_Dro_B	NAns	0.3137**	0.1805ns	0.1064ns	0.3406***	0.3082**	1.0000***

## Sheet: SMC33xSCR16
	Trait	SdFe	SdZn	PHI	PdN	SdN	Sd/Pd	100SdW
	SdFe	1.0000***	0.7616***	-0.6592***	-0.3204***	-0.5867***	-0.5485***	0.1663ns
	SdZn	0.7616***	1.0000***	-0.7652***	-0.2647**	-0.6057***	-0.7127***	0.0740ns
	PHI	-0.6592***	-0.7652***	1.0000***	0.2646**	0.5583***	0.6715***	0.1676ns
	PdN	-0.3204***	-0.2647**	0.2646**	1.0000***	0.8160***	0.0662ns	-0.0963ns
	SdN	-0.5867***	-0.6057***	0.5583***	0.8160***	1.0000***	0.6072***	-0.2202*
	Sd/Pd	-0.5485***	-0.7127***	0.6715***	0.0662ns	0.6072***	1.0000***	-0.1712ns
	100SdW	0.1663ns	0.0740ns	0.1676ns	-0.0963ns	-0.2202*	-0.1712ns	1.0000***
Environment	Trait	SdFe	SdZn	PHI	PdN	SdN	Sd/Pd	100SdW
2015_Irr_A	SdFe	1.0000***	0.7513***	-0.6217***	-0.2848**	-0.4935***	-0.4810***	NAns
	SdZn	0.7513***	1.0000***	-0.7603***	-0.2785**	-0.5507***	-0.6071***	NAns
	PHI	-0.6217***	-0.7603***	1.0000***	0.2910**	0.5928***	0.6753***	NAns
	PdN	-0.2848**	-0.2785**	0.2910**	1.0000***	0.8009***	0.1568ns	NAns
	SdN	-0.4935***	-0.5507***	0.5928***	0.8009***	1.0000***	0.6940***	NAns
	Sd/Pd	-0.4810***	-0.6071***	0.6753***	0.1568ns	0.6940***	1.0000***	NAns
	100SdW	NAns	NAns	NAns	NAns	NAns	NAns	1.0000***
2014_Irr_B	SdFe	1.0000***	0.7454***	-0.5252***	-0.2255*	-0.3354***	-0.3025**	0.0834ns
	SdZn	0.7454***	1.0000***	-0.5448***	-0.2919**	-0.3982***	-0.3272***	0.1094ns
	PHI	-0.5252***	-0.5448***	1.0000***	0.2054*	0.3699***	0.4246***	0.1842ns
	PdN	-0.2255*	-0.2919**	0.2054*	1.0000***	0.8950***	0.0691ns	-0.0825ns
	SdN	-0.3354***	-0.3982***	0.3699***	0.8950***	1.0000***	0.4883***	-0.1514ns
	Sd/Pd	-0.3025**	-0.3272***	0.4246***	0.0691ns	0.4883***	1.0000***	-0.1652ns
	100SdW	0.0834ns	0.1094ns	0.1842ns	-0.0825ns	-0.1514ns	-0.1652ns	1.0000***
2014_Dro_B	SdFe	1.0000***	0.4928***	-0.1897ns	-0.1229ns	-0.1644ns	-0.1239ns	0.0402ns
	SdZn	0.4928***	1.0000***	-0.4057***	-0.3412***	-0.3814***	-0.2683**	-0.0605ns
	PHI	-0.1897ns	-0.4057***	1.0000***	0.5796***	0.7134***	0.6067***	0.5080***
	PdN	-0.1229ns	-0.3412***	0.5796***	1.0000***	0.8908***	0.2979**	0.3568***
	SdN	-0.1644ns	-0.3814***	0.7134***	0.8908***	1.0000***	0.6734***	0.3339***
	Sd/Pd	-0.1239ns	-0.2683**	0.6067***	0.2979**	0.6734***	1.0000***	0.1448ns
	100SdW	0.0402ns	-0.0605ns	0.5080***	0.3568***	0.3339***	0.1448ns	1.0000***
2014_Irr_A	SdFe	1.0000***	0.5594***	-0.4830***	-0.0760ns	-0.1699ns	-0.1893ns	0.1327ns
	SdZn	0.5594***	1.0000***	-0.5240***	-0.1218ns	-0.2345*	-0.2368*	-0.0511ns
	PHI	-0.4830***	-0.5240***	1.0000***	-0.1164ns	0.0458ns	0.3595***	0.1087ns
	PdN	-0.0760ns	-0.1218ns	-0.1164ns	1.0000***	0.8765***	-0.1760ns	-0.2029*
	SdN	-0.1699ns	-0.2345*	0.0458ns	0.8765***	1.0000***	0.3060**	-0.3493***
	Sd/Pd	-0.1893ns	-0.2368*	0.3595***	-0.1760ns	0.3060**	1.0000***	-0.3135**
	100SdW	0.1327ns	-0.0511ns	0.1087ns	-0.2029*	-0.3493***	-0.3135**	1.0000***
2013_Dro_B	SdFe	1.0000***	0.1188ns	-0.4351***	-0.1386ns	-0.2580**	-0.2891**	0.1298ns
	SdZn	0.1188ns	1.0000***	-0.4436***	-0.2953**	-0.5287***	-0.5960***	-0.1723ns
	PHI	-0.4351***	-0.4436***	1.0000***	0.3569***	0.5846***	0.6694***	0.2979**
	PdN	-0.1386ns	-0.2953**	0.3569***	1.0000***	0.8612***	0.1935*	0.1246ns
	SdN	-0.2580**	-0.5287***	0.5846***	0.8612***	1.0000***	0.6471***	0.0911ns
	Sd/Pd	-0.2891**	-0.5960***	0.6694***	0.1935*	0.6471***	1.0000***	0.0014ns
	100SdW	0.1298ns	-0.1723ns	0.2979**	0.1246ns	0.0911ns	0.0014ns	1.0000***
2013_Irr_A	SdFe	1.0000***	0.5870***	-0.4628***	-0.2452*	-0.3727***	-0.3903***	0.1657ns
	SdZn	0.5870***	1.0000***	-0.3725***	-0.4216***	-0.4441***	-0.2534**	-0.1651ns
	PHI	-0.4628***	-0.3725***	1.0000***	0.2227*	0.3269***	0.3902***	-0.0475ns
	PdN	-0.2452*	-0.4216***	0.2227*	1.0000***	0.8977***	0.1340ns	0.0276ns
	SdN	-0.3727***	-0.4441***	0.3269***	0.8977***	1.0000***	0.5444***	-0.1375ns
	Sd/Pd	-0.3903***	-0.2534**	0.3902***	0.1340ns	0.5444***	1.0000***	-0.3616***
	100SdW	0.1657ns	-0.1651ns	-0.0475ns	0.0276ns	-0.1375ns	-0.3616***	1.0000***
2012_Dro_B	SdFe	1.0000***	0.5965***	-0.6717***	-0.0754ns	-0.3900***	-0.5202***	-0.0272ns
	SdZn	0.5965***	1.0000***	-0.4479***	-0.4154***	-0.6002***	-0.4167***	-0.1890ns
	PHI	-0.6717***	-0.4479***	1.0000***	0.0328ns	0.4237***	0.6518***	0.1252ns
	PdN	-0.0754ns	-0.4154***	0.0328ns	1.0000***	0.7648***	-0.0672ns	0.1618ns
	SdN	-0.3900***	-0.6002***	0.4237***	0.7648***	1.0000***	0.5727***	0.1154ns
	Sd/Pd	-0.5202***	-0.4167***	0.6518***	-0.0672ns	0.5727***	1.0000***	-0.0037ns
	100SdW	-0.0272ns	-0.1890ns	0.1252ns	0.1618ns	0.1154ns	-0.0037ns	1.0000***
Trait	Environment	2015_Irr_A	2014_Irr_B	2014_Dro_B	2014_Irr_A	2013_Dro_B	2013_Irr_A	2012_Dro_B
SdFe	2015_Irr_A	1.0000***	0.6641***	0.4913***	0.5792***	0.4911***	0.5347***	0.3983***
	2014_Irr_B	0.6641***	1.0000***	0.5338***	0.5620***	0.5129***	0.3972***	0.3083**
	2014_Dro_B	0.4913***	0.5338***	1.0000***	0.4455***	0.4084***	0.2975**	0.2997**
	2014_Irr_A	0.5792***	0.5620***	0.4455***	1.0000***	0.4655***	0.5579***	0.3585***
	2013_Dro_B	0.4911***	0.5129***	0.4084***	0.4655***	1.0000***	0.3682***	0.2052*
	2013_Irr_A	0.5347***	0.3972***	0.2975**	0.5579***	0.3682***	1.0000***	0.2252*
	2012_Dro_B	0.3983***	0.3083**	0.2997**	0.3585***	0.2052*	0.2252*	1.0000***
SdZn	2015_Irr_A	1.0000***	0.4707***	0.1630ns	0.3429***	0.2778**	0.3750***	0.3482***
	2014_Irr_B	0.4707***	1.0000***	0.3582***	0.2704**	0.3686***	0.2057*	0.3668***
	2014_Dro_B	0.1630ns	0.3582***	1.0000***	0.2538**	0.0353ns	-0.0218ns	0.1512ns
	2014_Irr_A	0.3429***	0.2704**	0.2538**	1.0000***	0.1130ns	0.1666ns	0.3943***
	2013_Dro_B	0.2778**	0.3686***	0.0353ns	0.1130ns	1.0000***	-0.0397ns	0.3831***
	2013_Irr_A	0.3750***	0.2057*	-0.0218ns	0.1666ns	-0.0397ns	1.0000***	0.1228ns
	2012_Dro_B	0.3482***	0.3668***	0.1512ns	0.3943***	0.3831***	0.1228ns	1.0000***
PHI	2015_Irr_A	1.0000***	0.5333***	0.3600***	0.4499***	0.5184***	0.3392***	0.4166***
	2014_Irr_B	0.5333***	1.0000***	0.2788**	0.4381***	0.4073***	0.4317***	0.3365***
	2014_Dro_B	0.3600***	0.2788**	1.0000***	0.3714***	0.5149***	0.2672**	0.3083**
	2014_Irr_A	0.4499***	0.4381***	0.3714***	1.0000***	0.3846***	0.3413***	0.3394***
	2013_Dro_B	0.5184***	0.4073***	0.5149***	0.3846***	1.0000***	0.5309***	0.3670***
	2013_Irr_A	0.3392***	0.4317***	0.2672**	0.3413***	0.5309***	1.0000***	0.3293***
	2012_Dro_B	0.4166***	0.3365***	0.3083**	0.3394***	0.3670***	0.3293***	1.0000***
PdN	2015_Irr_A	1.0000***	0.0280ns	0.1153ns	0.2056*	0.3017**	0.1258ns	0.0186ns
	2014_Irr_B	0.0280ns	1.0000***	0.3317***	0.1674ns	0.0359ns	0.1121ns	-0.1612ns
	2014_Dro_B	0.1153ns	0.3317***	1.0000***	0.0078ns	0.0164ns	0.0196ns	-0.2313*
	2014_Irr_A	0.2056*	0.1674ns	0.0078ns	1.0000***	0.1326ns	0.1656ns	-0.0383ns
	2013_Dro_B	0.3017**	0.0359ns	0.0164ns	0.1326ns	1.0000***	0.0099ns	0.0336ns
	2013_Irr_A	0.1258ns	0.1121ns	0.0196ns	0.1656ns	0.0099ns	1.0000***	-0.0683ns
	2012_Dro_B	0.0186ns	-0.1612ns	-0.2313*	-0.0383ns	0.0336ns	-0.0683ns	1.0000***
SdN	2015_Irr_A	1.0000***	0.2644**	0.1441ns	0.1919*	0.3488***	0.0235ns	0.1198ns
	2014_Irr_B	0.2644**	1.0000***	0.2142*	0.2525**	0.1643ns	0.0641ns	0.0009ns
	2014_Dro_B	0.1441ns	0.2142*	1.0000***	0.0540ns	-0.0234ns	0.0031ns	-0.0906ns
	2014_Irr_A	0.1919*	0.2525**	0.0540ns	1.0000***	0.1110ns	-0.0096ns	0.0380ns
	2013_Dro_B	0.3488***	0.1643ns	-0.0234ns	0.1110ns	1.0000***	-0.0094ns	0.2461*
	2013_Irr_A	0.0235ns	0.0641ns	0.0031ns	-0.0096ns	-0.0094ns	1.0000***	-0.1214ns
	2012_Dro_B	0.1198ns	0.0009ns	-0.0906ns	0.0380ns	0.2461*	-0.1214ns	1.0000***
Sd/Pd	2015_Irr_A	1.0000***	0.3406***	0.1398ns	0.2602**	0.3543***	0.1966*	0.2884**
	2014_Irr_B	0.3406***	1.0000***	0.0437ns	0.2837**	0.3494***	0.2600**	0.2445*
	2014_Dro_B	0.1398ns	0.0437ns	1.0000***	0.2689**	0.1073ns	0.0894ns	0.0426ns
	2014_Irr_A	0.2602**	0.2837**	0.2689**	1.0000***	0.2018*	0.0830ns	0.2369*
	2013_Dro_B	0.3543***	0.3494***	0.1073ns	0.2018*	1.0000***	0.2188*	0.3515***
	2013_Irr_A	0.1966*	0.2600**	0.0894ns	0.0830ns	0.2188*	1.0000***	0.0801ns
	2012_Dro_B	0.2884**	0.2445*	0.0426ns	0.2369*	0.3515***	0.0801ns	1.0000***
100SdW	2015_Irr_A	NAns	NAns	NAns	NAns	NAns	NAns	NAns
	2014_Irr_B	NAns	1.0000***	0.1972*	0.4330***	0.2532**	0.2308*	0.2551**
	2014_Dro_B	NAns	0.1972*	1.0000***	0.2811**	0.2325*	0.2657**	0.1072ns
	2014_Irr_A	NAns	0.4330***	0.2811**	1.0000***	0.5439***	0.3684***	0.4668***
	2013_Dro_B	NAns	0.2532**	0.2325*	0.5439***	1.0000***	0.3919***	0.5050***
	2013_Irr_A	NAns	0.2308*	0.2657**	0.3684***	0.3919***	1.0000***	0.2215*
	2012_Dro_B	NAns	0.2551**	0.1072ns	0.4668***	0.5050***	0.2215*	1.0000***

## Sheet: SMC44xSCR9
	Trait	SdFe	SdZn	PHI	PdN	SdN	Sd/Pd	100SdW
	SdFe	1.0000***	0.7452***	-0.6335***	-0.0105ns	-0.4096***	-0.6212***	0.0470ns
	SdZn	0.7452***	1.0000***	-0.7776***	-0.1357ns	-0.5530***	-0.6856***	-0.1897ns
	PHI	-0.6335***	-0.7776***	1.0000***	0.1211ns	0.5440***	0.7568***	0.2832**
	PdN	-0.0105ns	-0.1357ns	0.1211ns	1.0000***	0.7526***	-0.1548ns	-0.2505**
	SdN	-0.4096***	-0.5530***	0.5440***	0.7526***	1.0000***	0.4998***	-0.1224ns
	Sd/Pd	-0.6212***	-0.6856***	0.7568***	-0.1548ns	0.4998***	1.0000***	0.1636ns
	100SdW	0.0470ns	-0.1897ns	0.2832**	-0.2505**	-0.1224ns	0.1636ns	1.0000***
Environment	Trait	SdFe	SdZn	PHI	PdN	SdN	Sd/Pd	100SdW
2015_Irr_A	SdFe	1.0000***	0.7510***	-0.4747***	-0.0357ns	-0.3500***	-0.5010***	NAns
	SdZn	0.7510***	1.0000***	-0.7245***	-0.1816ns	-0.5166***	-0.5687***	NAns
	PHI	-0.4747***	-0.7245***	1.0000***	0.2735**	0.5518***	0.5738***	NAns
	PdN	-0.0357ns	-0.1816ns	0.2735**	1.0000***	0.8006***	-0.0326ns	NAns
	SdN	-0.3500***	-0.5166***	0.5518***	0.8006***	1.0000***	0.5349***	NAns
	Sd/Pd	-0.5010***	-0.5687***	0.5738***	-0.0326ns	0.5349***	1.0000***	NAns
	100SdW	NAns	NAns	NAns	NAns	NAns	NAns	1.0000***
2014_Irr_B	SdFe	1.0000***	0.7420***	-0.4272***	0.0344ns	-0.2768**	-0.5200***	0.1096ns
	SdZn	0.7420***	1.0000***	-0.5555***	-0.0217ns	-0.3275***	-0.5065***	-0.0112ns
	PHI	-0.4272***	-0.5555***	1.0000***	0.1247ns	0.4143***	0.5073***	0.3610***
	PdN	0.0344ns	-0.0217ns	0.1247ns	1.0000***	0.8242***	-0.1533ns	-0.1471ns
	SdN	-0.2768**	-0.3275***	0.4143***	0.8242***	1.0000***	0.4175***	-0.1414ns
	Sd/Pd	-0.5200***	-0.5065***	0.5073***	-0.1533ns	0.4175***	1.0000***	-0.0437ns
	100SdW	0.1096ns	-0.0112ns	0.3610***	-0.1471ns	-0.1414ns	-0.0437ns	1.0000***
2014_Dro_B	SdFe	1.0000***	0.4248***	-0.4467***	-0.1083ns	-0.3578***	-0.3967***	-0.0917ns
	SdZn	0.4248***	1.0000***	-0.6028***	-0.3117**	-0.5196***	-0.4445***	-0.3312***
	PHI	-0.4467***	-0.6028***	1.0000***	0.4086***	0.6928***	0.7126***	0.5784***
	PdN	-0.1083ns	-0.3117**	0.4086***	1.0000***	0.7961***	0.1465ns	0.2129*
	SdN	-0.3578***	-0.5196***	0.6928***	0.7961***	1.0000***	0.6798***	0.2928**
	Sd/Pd	-0.3967***	-0.4445***	0.7126***	0.1465ns	0.6798***	1.0000***	0.2313*
	100SdW	-0.0917ns	-0.3312***	0.5784***	0.2129*	0.2928**	0.2313*	1.0000***
2014_Irr_A	SdFe	1.0000***	0.5832***	-0.6925***	0.0280ns	-0.2234*	-0.4160***	0.1781ns
	SdZn	0.5832***	1.0000***	-0.6069***	-0.2310*	-0.5311***	-0.5275***	0.0863ns
	PHI	-0.6925***	-0.6069***	1.0000***	-0.0622ns	0.2481**	0.5125***	0.0295ns
	PdN	0.0280ns	-0.2310*	-0.0622ns	1.0000***	0.8085***	-0.2256*	-0.2100*
	SdN	-0.2234*	-0.5311***	0.2481**	0.8085***	1.0000***	0.3718***	-0.2418*
	Sd/Pd	-0.4160***	-0.5275***	0.5125***	-0.2256*	0.3718***	1.0000***	-0.1354ns
	100SdW	0.1781ns	0.0863ns	0.0295ns	-0.2100*	-0.2418*	-0.1354ns	1.0000***
2013_Dro_B	SdFe	1.0000***	0.5174***	-0.4448***	-0.1774ns	-0.3285***	-0.2649**	-0.1469ns
	SdZn	0.5174***	1.0000***	-0.4043***	-0.4574***	-0.5714***	-0.2078*	-0.5496***
	PHI	-0.4448***	-0.4043***	1.0000***	0.0798ns	0.4643***	0.6071***	0.5113***
	PdN	-0.1774ns	-0.4574***	0.0798ns	1.0000***	0.7901***	-0.2464*	0.2322*
	SdN	-0.3285***	-0.5714***	0.4643***	0.7901***	1.0000***	0.3706***	0.3340***
	Sd/Pd	-0.2649**	-0.2078*	0.6071***	-0.2464*	0.3706***	1.0000***	0.1307ns
	100SdW	-0.1469ns	-0.5496***	0.5113***	0.2322*	0.3340***	0.1307ns	1.0000***
2013_Irr_A	SdFe	1.0000***	0.5006***	-0.3494***	-0.0244ns	-0.0997ns	-0.2175*	0.2258*
	SdZn	0.5006***	1.0000***	-0.2737**	-0.3055**	-0.3071**	-0.0694ns	0.1126ns
	PHI	-0.3494***	-0.2737**	1.0000***	-0.0401ns	0.0841ns	0.3593***	0.0691ns
	PdN	-0.0244ns	-0.3055**	-0.0401ns	1.0000***	0.9251***	-0.0944ns	-0.0936ns
	SdN	-0.0997ns	-0.3071**	0.0841ns	0.9251***	1.0000***	0.2715**	-0.1819ns
	Sd/Pd	-0.2175*	-0.0694ns	0.3593***	-0.0944ns	0.2715**	1.0000***	-0.2992**
	100SdW	0.2258*	0.1126ns	0.0691ns	-0.0936ns	-0.1819ns	-0.2992**	1.0000***
2012_Dro_B	SdFe	1.0000***	0.2143*	-0.4593***	-0.1641ns	-0.3513***	-0.3627***	-0.1378ns
	SdZn	0.2143*	1.0000***	-0.3096**	-0.0795ns	-0.1829ns	-0.1715ns	-0.1908ns
	PHI	-0.4593***	-0.3096**	1.0000***	0.2712**	0.5687***	0.6204***	0.3971***
	PdN	-0.1641ns	-0.0795ns	0.2712**	1.0000***	0.8128***	-0.0598ns	0.1741ns
	SdN	-0.3513***	-0.1829ns	0.5687***	0.8128***	1.0000***	0.4993***	0.1828ns
	Sd/Pd	-0.3627***	-0.1715ns	0.6204***	-0.0598ns	0.4993***	1.0000***	0.0719ns
	100SdW	-0.1378ns	-0.1908ns	0.3971***	0.1741ns	0.1828ns	0.0719ns	1.0000***
Trait	Environment	2015_Irr_A	2014_Irr_B	2014_Dro_B	2014_Irr_A	2013_Dro_B	2013_Irr_A	2012_Dro_B
SdFe	2015_Irr_A	1.0000***	0.6615***	0.6966***	0.6357***	0.5847***	0.4956***	0.4235***
	2014_Irr_B	0.6615***	1.0000***	0.6176***	0.7147***	0.5259***	0.5928***	0.4335***
	2014_Dro_B	0.6966***	0.6176***	1.0000***	0.4686***	0.7051***	0.3429***	0.4621***
	2014_Irr_A	0.6357***	0.7147***	0.4686***	1.0000***	0.4500***	0.6405***	0.3251***
	2013_Dro_B	0.5847***	0.5259***	0.7051***	0.4500***	1.0000***	0.4680***	0.5369***
	2013_Irr_A	0.4956***	0.5928***	0.3429***	0.6405***	0.4680***	1.0000***	0.4954***
	2012_Dro_B	0.4235***	0.4335***	0.4621***	0.3251***	0.5369***	0.4954***	1.0000***
SdZn	2015_Irr_A	1.0000***	0.6701***	0.4801***	0.6231***	0.2090*	0.2906**	0.0604ns
	2014_Irr_B	0.6701***	1.0000***	0.6335***	0.5584***	0.1415ns	0.3593***	-0.0026ns
	2014_Dro_B	0.4801***	0.6335***	1.0000***	0.4135***	0.2595**	0.1407ns	0.0064ns
	2014_Irr_A	0.6231***	0.5584***	0.4135***	1.0000***	0.3213***	0.3001**	0.2159*
	2013_Dro_B	0.2090*	0.1415ns	0.2595**	0.3213***	1.0000***	-0.0314ns	0.1942ns
	2013_Irr_A	0.2906**	0.3593***	0.1407ns	0.3001**	-0.0314ns	1.0000***	0.0459ns
	2012_Dro_B	0.0604ns	-0.0026ns	0.0064ns	0.2159*	0.1942ns	0.0459ns	1.0000***
PHI	2015_Irr_A	1.0000***	0.4546***	0.5904***	0.5988***	0.4422***	0.3546***	0.4638***
	2014_Irr_B	0.4546***	1.0000***	0.5612***	0.5705***	0.4626***	0.3510***	0.5270***
	2014_Dro_B	0.5904***	0.5612***	1.0000***	0.5533***	0.5933***	0.4933***	0.6266***
	2014_Irr_A	0.5988***	0.5705***	0.5533***	1.0000***	0.5044***	0.4273***	0.5613***
	2013_Dro_B	0.4422***	0.4626***	0.5933***	0.5044***	1.0000***	0.4688***	0.5795***
	2013_Irr_A	0.3546***	0.3510***	0.4933***	0.4273***	0.4688***	1.0000***	0.3847***
	2012_Dro_B	0.4638***	0.5270***	0.6266***	0.5613***	0.5795***	0.3847***	1.0000***
PdN	2015_Irr_A	1.0000***	0.0101ns	0.1259ns	0.1942*	0.0115ns	-0.0440ns	0.1677ns
	2014_Irr_B	0.0101ns	1.0000***	0.2014*	0.1337ns	0.1664ns	0.2015*	0.1643ns
	2014_Dro_B	0.1259ns	0.2014*	1.0000***	0.1416ns	0.1185ns	0.2123*	0.2366*
	2014_Irr_A	0.1942*	0.1337ns	0.1416ns	1.0000***	0.1952*	-0.0254ns	0.1120ns
	2013_Dro_B	0.0115ns	0.1664ns	0.1185ns	0.1952*	1.0000***	0.0740ns	0.0965ns
	2013_Irr_A	-0.0440ns	0.2015*	0.2123*	-0.0254ns	0.0740ns	1.0000***	0.0185ns
	2012_Dro_B	0.1677ns	0.1643ns	0.2366*	0.1120ns	0.0965ns	0.0185ns	1.0000***
SdN	2015_Irr_A	1.0000***	0.0167ns	0.1519ns	0.1432ns	0.0551ns	-0.0436ns	0.1420ns
	2014_Irr_B	0.0167ns	1.0000***	0.3220***	0.1572ns	0.2862**	0.1804ns	0.1733ns
	2014_Dro_B	0.1519ns	0.3220***	1.0000***	0.2541**	0.2413*	0.2095*	0.3050**
	2014_Irr_A	0.1432ns	0.1572ns	0.2541**	1.0000***	0.2780**	0.0574ns	0.2260*
	2013_Dro_B	0.0551ns	0.2862**	0.2413*	0.2780**	1.0000***	0.0825ns	0.1709ns
	2013_Irr_A	-0.0436ns	0.1804ns	0.2095*	0.0574ns	0.0825ns	1.0000***	-0.0205ns
	2012_Dro_B	0.1420ns	0.1733ns	0.3050**	0.2260*	0.1709ns	-0.0205ns	1.0000***
Sd/Pd	2015_Irr_A	1.0000***	0.5265***	0.2902**	0.4353***	0.3449***	-0.0297ns	0.3796***
	2014_Irr_B	0.5265***	1.0000***	0.4559***	0.4420***	0.4203***	0.2386*	0.3329***
	2014_Dro_B	0.2902**	0.4559***	1.0000***	0.2839**	0.4059***	0.2580**	0.3117**
	2014_Irr_A	0.4353***	0.4420***	0.2839**	1.0000***	0.2427*	0.2046*	0.3075**
	2013_Dro_B	0.3449***	0.4203***	0.4059***	0.2427*	1.0000***	0.2537**	0.3492***
	2013_Irr_A	-0.0297ns	0.2386*	0.2580**	0.2046*	0.2537**	1.0000***	0.1263ns
	2012_Dro_B	0.3796***	0.3329***	0.3117**	0.3075**	0.3492***	0.1263ns	1.0000***
100SdW	2015_Irr_A	NAns	NAns	NAns	NAns	NAns	NAns	NAns
	2014_Irr_B	NAns	1.0000***	0.3846***	0.5730***	0.4097***	0.1856ns	0.2877**
	2014_Dro_B	NAns	0.3846***	1.0000***	0.3415***	0.4526***	0.0704ns	0.2660**
	2014_Irr_A	NAns	0.5730***	0.3415***	1.0000***	0.4880***	0.2610**	0.3442***
	2013_Dro_B	NAns	0.4097***	0.4526***	0.4880***	1.0000***	0.3555***	0.4336***
	2013_Irr_A	NAns	0.1856ns	0.0704ns	0.2610**	0.3555***	1.0000***	0.2139*
	2012_Dro_B	NAns	0.2877**	0.2660**	0.3442***	0.4336***	0.2139*	1.0000***
