# Supplementary material for: Genetic Correlation Between Fe and Zn Biofortification and Yield Components in a Common Bean (Phaseolus vulgaris L.)
Source: Front Plant Sci. 2022 Jan 3;12:739033. doi: 10.3389/fpls.2021.739033 (PMC8761845; doi:10.3389/fpls.2021.739033)
Supplement: Supplementary Figure 1 — Precipitation, maximum, and minimum temperatures during trials at Palmira, Colombia. [file Data_Sheet_1.zip › Data Sheet 1/Supplementary Table 3.xlsx]

## Sheet: SCR16xSMC40
Trait	Trial	Source	DF	SS	MS	F-value	Pr>F
SdFe	2015_Irr_A	Model	108	19502.1	180.575	0.374	0.9965
SdFe	2015_Irr_A	Error	12	5794.56	482.88
SdFe	2015_Irr_A	Total	120	25296.7
SdFe	2015_Irr_A	R-square(%)	77.0936
SdFe	2015_Irr_A	Source	DF	SS	MS	F-value	Pr>F	EstimatedVar
SdFe	2015_Irr_A	Block	2	3699.58	1849.79	3.8307	0.05169	33.8903
SdFe	2015_Irr_A	Genotype	106	15802.6	149.081	0.3087	0.9995	0
SdFe	2015_Irr_A	LSD(0.05)	63.6728
SdFe	2015_Irr_A	LSD(0.01)	89.2647
SdFe	2015_Irr_A	H^2_per_plot	0
SdFe	2015_Irr_A	H^2_per_mean	0
Trait	Trial	Source	DF	SS	MS	F-value	Pr>F
SdFe	2014_Irr_B	Model	108	17003.2	157.437	0.3838	0.9956
SdFe	2014_Irr_B	Error	12	4921.93	410.161
SdFe	2014_Irr_B	Total	120	21925.1
SdFe	2014_Irr_B	R-square(%)	77.5512
SdFe	2014_Irr_B	Source	DF	SS	MS	F-value	Pr>F	EstimatedVar
SdFe	2014_Irr_B	Block	2	3131.43	1565.72	3.8173	0.05211	28.6502
SdFe	2014_Irr_B	Genotype	106	13871.8	130.866	0.3191	0.9992	0
SdFe	2014_Irr_B	LSD(0.05)	58.6828
SdFe	2014_Irr_B	LSD(0.01)	82.2691
SdFe	2014_Irr_B	H^2_per_plot	0
SdFe	2014_Irr_B	H^2_per_mean	0
Trait	Trial	Source	DF	SS	MS	F-value	Pr>F
SdFe	2014_Dro_B	Model	108	19754.6	182.913	0.313	0.9994
SdFe	2014_Dro_B	Error	12	7012.49	584.374
SdFe	2014_Dro_B	Total	120	26767.1
SdFe	2014_Dro_B	R-square(%)	73.8018
SdFe	2014_Dro_B	Source	DF	SS	MS	F-value	Pr>F	EstimatedVar
SdFe	2014_Dro_B	Block	2	4214.28	2107.14	3.6058	0.05939	37.7545
SdFe	2014_Dro_B	Genotype	106	15540.3	146.607	0.2509	1	0
SdFe	2014_Dro_B	LSD(0.05)	70.0454
SdFe	2014_Dro_B	LSD(0.01)	98.1986
SdFe	2014_Dro_B	H^2_per_plot	0
SdFe	2014_Dro_B	H^2_per_mean	0
Trait	Trial	Source	DF	SS	MS	F-value	Pr>F
SdFe	2014_Irr_A	Model	108	16409.4	151.939	0.4759	0.9775
SdFe	2014_Irr_A	Error	12	3830.97	319.248
SdFe	2014_Irr_A	Total	120	20240.4
SdFe	2014_Irr_A	R-square(%)	81.0726
SdFe	2014_Irr_A	Source	DF	SS	MS	F-value	Pr>F	EstimatedVar
SdFe	2014_Irr_A	Block	2	2071.27	1035.63	3.244	0.07477	17.7616
SdFe	2014_Irr_A	Genotype	106	14338.1	135.265	0.4237	0.9901	0
SdFe	2014_Irr_A	LSD(0.05)	51.7724
SdFe	2014_Irr_A	LSD(0.01)	72.5812
SdFe	2014_Irr_A	H^2_per_plot	0
SdFe	2014_Irr_A	H^2_per_mean	0
Trait	Trial	Source	DF	SS	MS	F-value	Pr>F
SdFe	2013_Dro_B	Model	108	13452.6	124.561	0.7104	0.8266
SdFe	2013_Dro_B	Error	12	2104.05	175.337
SdFe	2013_Dro_B	Total	120	15556.7
SdFe	2013_Dro_B	R-square(%)	86.4749
SdFe	2013_Dro_B	Source	DF	SS	MS	F-value	Pr>F	EstimatedVar
SdFe	2013_Dro_B	Block	2	1602.71	801.354	4.5704	0.03345	15.5211
SdFe	2013_Dro_B	Genotype	106	11849.9	111.792	0.6376	0.888	0
SdFe	2013_Dro_B	LSD(0.05)	38.3682
SdFe	2013_Dro_B	LSD(0.01)	53.7895
SdFe	2013_Dro_B	H^2_per_plot	0
SdFe	2013_Dro_B	H^2_per_mean	0
Trait	Trial	Source	DF	SS	MS	F-value	Pr>F
SdFe	2013_Irr_A	Model	108	16860.6	156.117	0.4946	0.9712
SdFe	2013_Irr_A	Error	12	3787.97	315.664
SdFe	2013_Irr_A	Total	120	20648.5
SdFe	2013_Irr_A	R-square(%)	81.655
SdFe	2013_Irr_A	Source	DF	SS	MS	F-value	Pr>F	EstimatedVar
SdFe	2013_Irr_A	Block	2	2613.6	1306.8	4.1398	0.04293	24.5737
SdFe	2013_Irr_A	Genotype	106	14247	134.405	0.4258	0.9897	0
SdFe	2013_Irr_A	LSD(0.05)	51.481
SdFe	2013_Irr_A	LSD(0.01)	72.1726
SdFe	2013_Irr_A	H^2_per_plot	0
SdFe	2013_Irr_A	H^2_per_mean	0
Trait	Trial	Source	DF	SS	MS	F-value	Pr>F
SdZn	2015_Irr_A	Model	108	2514.47	23.2821	0.7829	0.7576
SdZn	2015_Irr_A	Error	12	356.869	29.7391
SdZn	2015_Irr_A	Total	120	2871.34
SdZn	2015_Irr_A	R-square(%)	87.5713
SdZn	2015_Irr_A	Source	DF	SS	MS	F-value	Pr>F	EstimatedVar
SdZn	2015_Irr_A	Block	2	351.409	175.705	5.9082	0.01636	3.619
SdZn	2015_Irr_A	Genotype	106	2163.06	20.4062	0.6862	0.8479	0
SdZn	2015_Irr_A	LSD(0.05)	15.8015
SdZn	2015_Irr_A	LSD(0.01)	22.1526
SdZn	2015_Irr_A	H^2_per_plot	0
SdZn	2015_Irr_A	H^2_per_mean	0
Trait	Trial	Source	DF	SS	MS	F-value	Pr>F
SdZn	2014_Irr_B	Model	108	1658.85	15.3597	0.9668	0.5767
SdZn	2014_Irr_B	Error	12	190.64	15.8867
SdZn	2014_Irr_B	Total	120	1849.49
SdZn	2014_Irr_B	R-square(%)	89.6923
SdZn	2014_Irr_B	Source	DF	SS	MS	F-value	Pr>F	EstimatedVar
SdZn	2014_Irr_B	Block	2	133.922	66.9611	4.2149	0.04107	1.2663
SdZn	2014_Irr_B	Genotype	106	1524.92	14.3861	0.9055	0.6356	0
SdZn	2014_Irr_B	LSD(0.05)	11.5492
SdZn	2014_Irr_B	LSD(0.01)	16.1911
SdZn	2014_Irr_B	H^2_per_plot	0
SdZn	2014_Irr_B	H^2_per_mean	0
Trait	Trial	Source	DF	SS	MS	F-value	Pr>F
SdZn	2014_Dro_B	Model	108	1842.61	17.0612	0.9738	0.5702
SdZn	2014_Dro_B	Error	12	210.253	17.5211
SdZn	2014_Dro_B	Total	120	2052.86
SdZn	2014_Dro_B	R-square(%)	89.758
SdZn	2014_Dro_B	Source	DF	SS	MS	F-value	Pr>F	EstimatedVar
SdZn	2014_Dro_B	Block	2	129.633	64.8163	3.6993	0.05603	1.1726
SdZn	2014_Dro_B	Genotype	106	1712.97	16.1601	0.9223	0.6192	0
SdZn	2014_Dro_B	LSD(0.05)	12.1287
SdZn	2014_Dro_B	LSD(0.01)	17.0036
SdZn	2014_Dro_B	H^2_per_plot	0
SdZn	2014_Dro_B	H^2_per_mean	0
Trait	Trial	Source	DF	SS	MS	F-value	Pr>F
SdZn	2014_Irr_A	Model	108	1013.67	9.3858	0.827	0.7139
SdZn	2014_Irr_A	Error	12	136.198	11.3498
SdZn	2014_Irr_A	Total	120	1149.86
SdZn	2014_Irr_A	R-square(%)	88.1553
SdZn	2014_Irr_A	Source	DF	SS	MS	F-value	Pr>F	EstimatedVar
SdZn	2014_Irr_A	Block	2	33.1421	16.571	1.46	0.2707	0.1295
SdZn	2014_Irr_A	Genotype	106	980.524	9.2502	0.815	0.7255	0
SdZn	2014_Irr_A	LSD(0.05)	9.7618
SdZn	2014_Irr_A	LSD(0.01)	13.6853
SdZn	2014_Irr_A	H^2_per_plot	0
SdZn	2014_Irr_A	H^2_per_mean	0
Trait	Trial	Source	DF	SS	MS	F-value	Pr>F
SdZn	2013_Dro_B	Model	108	2294.59	21.2462	21.5094	6.557e-07
SdZn	2013_Dro_B	Error	12	11.8532	0.9878
SdZn	2013_Dro_B	Total	120	2306.45
SdZn	2013_Dro_B	R-square(%)	99.4861
SdZn	2013_Dro_B	Source	DF	SS	MS	F-value	Pr>F	EstimatedVar
SdZn	2013_Dro_B	Block	2	11.732	5.866	5.9386	0.01611	0.1209
SdZn	2013_Dro_B	Genotype	106	2282.86	21.5364	21.8032	5.96e-07	18.1711
SdZn	2013_Dro_B	LSD(0.05)	2.8798
SdZn	2013_Dro_B	LSD(0.01)	4.0373
SdZn	2013_Dro_B	H^2_per_plot	0.9484
SdZn	2013_Dro_B	H^2_per_mean	0.9541
Trait	Trial	Source	DF	SS	MS	F-value	Pr>F
SdZn	2013_Irr_A	Model	108	898.49	8.3194	14.6734	5.782e-06
SdZn	2013_Irr_A	Error	12	6.8036	0.567
SdZn	2013_Irr_A	Total	120	905.293
SdZn	2013_Irr_A	R-square(%)	99.2485
SdZn	2013_Irr_A	Source	DF	SS	MS	F-value	Pr>F	EstimatedVar
SdZn	2013_Irr_A	Block	2	6.7021	3.3511	5.9105	0.01634	0.069
SdZn	2013_Irr_A	Genotype	106	891.788	8.4131	14.8387	5.424e-06	6.9383
SdZn	2013_Irr_A	LSD(0.05)	2.1818
SdZn	2013_Irr_A	LSD(0.01)	3.0587
SdZn	2013_Irr_A	H^2_per_plot	0.9245
SdZn	2013_Irr_A	H^2_per_mean	0.9326
Trait	Trial	Source	DF	SS	MS	F-value	Pr>F
PHI	2015_Irr_A	Model	108	6214.51	57.5417	1.8565	0.115
PHI	2015_Irr_A	Error	12	371.946	30.9955
PHI	2015_Irr_A	Total	120	6586.45
PHI	2015_Irr_A	R-square(%)	94.3529
PHI	2015_Irr_A	Source	DF	SS	MS	F-value	Pr>F	EstimatedVar
PHI	2015_Irr_A	Block	2	332.183	166.092	5.3586	0.02173	3.3495
PHI	2015_Irr_A	Genotype	106	5882.32	55.4936	1.7904	0.1295	21.6636
PHI	2015_Irr_A	LSD(0.05)	16.1318
PHI	2015_Irr_A	LSD(0.01)	22.6157
PHI	2015_Irr_A	H^2_per_plot	0.4114
PHI	2015_Irr_A	H^2_per_mean	0.4415
Trait	Trial	Source	DF	SS	MS	F-value	Pr>F
PHI	2014_Irr_B	Model	108	1821.88	16.8693	0.9035	0.6378
PHI	2014_Irr_B	Error	12	224.061	18.6718
PHI	2014_Irr_B	Total	120	2045.94
PHI	2014_Irr_B	R-square(%)	89.0485
PHI	2014_Irr_B	Source	DF	SS	MS	F-value	Pr>F	EstimatedVar
PHI	2014_Irr_B	Block	2	146.163	73.0815	3.914	0.04914	1.349
PHI	2014_Irr_B	Genotype	106	1675.72	15.8087	0.8467	0.694	0
PHI	2014_Irr_B	LSD(0.05)	12.5206
PHI	2014_Irr_B	LSD(0.01)	17.5531
PHI	2014_Irr_B	H^2_per_plot	0
PHI	2014_Irr_B	H^2_per_mean	0
Trait	Trial	Source	DF	SS	MS	F-value	Pr>F
PHI	2014_Dro_B	Model	108	4162.94	38.5457	0.4032	0.9934
PHI	2014_Dro_B	Error	12	1147.14	95.5951
PHI	2014_Dro_B	Total	120	5310.08
PHI	2014_Dro_B	R-square(%)	78.3969
PHI	2014_Dro_B	Source	DF	SS	MS	F-value	Pr>F	EstimatedVar
PHI	2014_Dro_B	Block	2	249.685	124.843	1.306	0.3068	0.7251
PHI	2014_Dro_B	Genotype	106	3913.25	36.9175	0.3862	0.9953	0
PHI	2014_Dro_B	LSD(0.05)	28.3304
PHI	2014_Dro_B	LSD(0.01)	39.7171
PHI	2014_Dro_B	H^2_per_plot	0
PHI	2014_Dro_B	H^2_per_mean	0
Trait	Trial	Source	DF	SS	MS	F-value	Pr>F
PHI	2014_Irr_A	Model	108	1353.94	12.5365	1.1194	0.4439
PHI	2014_Irr_A	Error	12	134.389	11.1991
PHI	2014_Irr_A	Total	120	1488.33
PHI	2014_Irr_A	R-square(%)	90.9705
PHI	2014_Irr_A	Source	DF	SS	MS	F-value	Pr>F	EstimatedVar
PHI	2014_Irr_A	Block	2	58.7257	29.3628	2.6219	0.1136	0.4503
PHI	2014_Irr_A	Genotype	106	1295.21	12.219	1.0911	0.4667	0.9019
PHI	2014_Irr_A	LSD(0.05)	9.6967
PHI	2014_Irr_A	LSD(0.01)	13.5941
PHI	2014_Irr_A	H^2_per_plot	0.0745
PHI	2014_Irr_A	H^2_per_mean	0.0835
Trait	Trial	Source	DF	SS	MS	F-value	Pr>F
PHI	2013_Dro_B	Model	108	3900.89	36.1194	1.249	0.351
PHI	2013_Dro_B	Error	12	347.017	28.9181
PHI	2013_Dro_B	Total	120	4247.91
PHI	2013_Dro_B	R-square(%)	91.8309
PHI	2013_Dro_B	Source	DF	SS	MS	F-value	Pr>F	EstimatedVar
PHI	2013_Dro_B	Block	2	270.495	135.248	4.6769	0.03149	2.6363
PHI	2013_Dro_B	Genotype	106	3630.4	34.249	1.1843	0.395	4.7141
PHI	2013_Dro_B	LSD(0.05)	15.5819
PHI	2013_Dro_B	LSD(0.01)	21.8446
PHI	2013_Dro_B	H^2_per_plot	0.1402
PHI	2013_Dro_B	H^2_per_mean	0.1557
Trait	Trial	Source	DF	SS	MS	F-value	Pr>F
PHI	2013_Irr_A	Model	108	1067.72	9.8863	1.4185	0.2563
PHI	2013_Irr_A	Error	12	83.6351	6.9696
PHI	2013_Irr_A	Total	120	1151.36
PHI	2013_Irr_A	R-square(%)	92.736
PHI	2013_Irr_A	Source	DF	SS	MS	F-value	Pr>F	EstimatedVar
PHI	2013_Irr_A	Block	2	43.4814	21.7407	3.1194	0.08112	0.3662
PHI	2013_Irr_A	Genotype	106	1024.24	9.6627	1.3864	0.2722	2.3815
PHI	2013_Irr_A	LSD(0.05)	7.6496
PHI	2013_Irr_A	LSD(0.01)	10.7242
PHI	2013_Irr_A	H^2_per_plot	0.2547
PHI	2013_Irr_A	H^2_per_mean	0.2787
Trait	Trial	Source	DF	SS	MS	F-value	Pr>F
PHI	2012_Dro_B	Model	108	2399.25	22.2152	1.287	0.3272
PHI	2012_Dro_B	Error	12	207.138	17.2615
PHI	2012_Dro_B	Total	120	2606.38
PHI	2012_Dro_B	R-square(%)	92.0527
PHI	2012_Dro_B	Source	DF	SS	MS	F-value	Pr>F	EstimatedVar
PHI	2012_Dro_B	Block	2	130.919	65.4598	3.7922	0.05292	1.195
PHI	2012_Dro_B	Genotype	106	2268.33	21.3993	1.2397	0.357	3.6591
PHI	2012_Dro_B	LSD(0.05)	12.0385
PHI	2012_Dro_B	LSD(0.01)	16.8772
PHI	2012_Dro_B	H^2_per_plot	0.1749
PHI	2012_Dro_B	H^2_per_mean	0.1934
Trait	Trial	Source	DF	SS	MS	F-value	Pr>F
PdN	2015_Irr_A	Model	108	377234	3492.91	12.4455	1.448e-05
PdN	2015_Irr_A	Error	12	3367.88	280.656
PdN	2015_Irr_A	Total	120	380602
PdN	2015_Irr_A	R-square(%)	99.1151
PdN	2015_Irr_A	Source	DF	SS	MS	F-value	Pr>F	EstimatedVar
PdN	2015_Irr_A	Block	2	3308.8	1654.4	5.8947	0.01647	34.0597
PdN	2015_Irr_A	Genotype	106	373925	3527.59	12.5691	1.377e-05	2871.26
PdN	2015_Irr_A	LSD(0.05)	48.5425
PdN	2015_Irr_A	LSD(0.01)	68.0531
PdN	2015_Irr_A	H^2_per_plot	0.911
PdN	2015_Irr_A	H^2_per_mean	0.9204
Trait	Trial	Source	DF	SS	MS	F-value	Pr>F
PdN	2014_Irr_B	Model	108	583894	5406.42	0.3708	0.9968
PdN	2014_Irr_B	Error	12	174971	14580.9
PdN	2014_Irr_B	Total	120	758865
PdN	2014_Irr_B	R-square(%)	76.943
PdN	2014_Irr_B	Source	DF	SS	MS	F-value	Pr>F	EstimatedVar
PdN	2014_Irr_B	Block	2	30825.8	15412.9	1.0571	0.3777	20.6263
PdN	2014_Irr_B	Genotype	106	553068	5217.62	0.3578	0.9976	0
PdN	2014_Irr_B	LSD(0.05)	349.886
PdN	2014_Irr_B	LSD(0.01)	490.516
PdN	2014_Irr_B	H^2_per_plot	0
PdN	2014_Irr_B	H^2_per_mean	0
Trait	Trial	Source	DF	SS	MS	F-value	Pr>F
PdN	2014_Dro_B	Model	108	424686	3932.28	0.6356	0.8898
PdN	2014_Dro_B	Error	12	74238.6	6186.55
PdN	2014_Dro_B	Total	120	498925
PdN	2014_Dro_B	R-square(%)	85.1203
PdN	2014_Dro_B	Source	DF	SS	MS	F-value	Pr>F	EstimatedVar
PdN	2014_Dro_B	Block	2	27484.7	13742.3	2.2213	0.1511	187.333
PdN	2014_Dro_B	Genotype	106	397202	3747.18	0.6057	0.9114	0
PdN	2014_Dro_B	LSD(0.05)	227.907
PdN	2014_Dro_B	LSD(0.01)	319.51
PdN	2014_Dro_B	H^2_per_plot	0
PdN	2014_Dro_B	H^2_per_mean	0
Trait	Trial	Source	DF	SS	MS	F-value	Pr>F
PdN	2014_Irr_A	Model	108	658644	6098.55	0.7928	0.7479
PdN	2014_Irr_A	Error	12	92314.6	7692.88
PdN	2014_Irr_A	Total	120	750958
PdN	2014_Irr_A	R-square(%)	87.7071
PdN	2014_Irr_A	Source	DF	SS	MS	F-value	Pr>F	EstimatedVar
PdN	2014_Irr_A	Block	2	29953.9	14976.9	1.9469	0.1852	180.596
PdN	2014_Irr_A	Genotype	106	628690	5931.04	0.771	0.7689	0
PdN	2014_Irr_A	LSD(0.05)	254.143
PdN	2014_Irr_A	LSD(0.01)	356.291
PdN	2014_Irr_A	H^2_per_plot	0
PdN	2014_Irr_A	H^2_per_mean	0
Trait	Trial	Source	DF	SS	MS	F-value	Pr>F
PdN	2013_Dro_B	Model	108	246664	2283.92	1.6967	0.1533
PdN	2013_Dro_B	Error	12	16153.2	1346.1
PdN	2013_Dro_B	Total	120	262817
PdN	2013_Dro_B	R-square(%)	93.8538
PdN	2013_Dro_B	Source	DF	SS	MS	F-value	Pr>F	EstimatedVar
PdN	2013_Dro_B	Block	2	972.254	486.127	0.3611	0.7042	0
PdN	2013_Dro_B	Genotype	106	245691	2317.84	1.7219	0.1466	859.308
PdN	2013_Dro_B	LSD(0.05)	106.31
PdN	2013_Dro_B	LSD(0.01)	149.039
PdN	2013_Dro_B	H^2_per_plot	0.3896
PdN	2013_Dro_B	H^2_per_mean	0.4192
Trait	Trial	Source	DF	SS	MS	F-value	Pr>F
PdN	2013_Irr_A	Model	105	827476	7880.72	1.3667	0.294
PdN	2013_Irr_A	Error	11	63427.3	5766.12
PdN	2013_Irr_A	Total	116	890903
PdN	2013_Irr_A	R-square(%)	92.8806
PdN	2013_Irr_A	Source	DF	SS	MS	F-value	Pr>F	EstimatedVar
PdN	2013_Irr_A	Block	2	19441.3	9720.67	1.6858	0.2298	101.399
PdN	2013_Irr_A	Genotype	103	808034	7844.99	1.3605	0.2973	1901.19
PdN	2013_Irr_A	LSD(0.05)	226.034
PdN	2013_Irr_A	LSD(0.01)	318.956
PdN	2013_Irr_A	H^2_per_plot	0.248
PdN	2013_Irr_A	H^2_per_mean	0.265
Trait	Trial	Source	DF	SS	MS	F-value	Pr>F
PdN	2012_Dro_B	Model	108	678926	6286.35	2.0865	0.07697
PdN	2012_Dro_B	Error	12	36154.2	3012.85
PdN	2012_Dro_B	Total	120	715080
PdN	2012_Dro_B	R-square(%)	94.944
PdN	2012_Dro_B	Source	DF	SS	MS	F-value	Pr>F	EstimatedVar
PdN	2012_Dro_B	Block	2	7136.98	3568.49	1.1844	0.3393	13.7761
PdN	2012_Dro_B	Genotype	106	671789	6337.63	2.1035	0.07487	2940.09
PdN	2012_Dro_B	LSD(0.05)	159.046
PdN	2012_Dro_B	LSD(0.01)	222.971
PdN	2012_Dro_B	H^2_per_plot	0.4939
PdN	2012_Dro_B	H^2_per_mean	0.5246
Trait	Trial	Source	DF	SS	MS	F-value	Pr>F
SdN	2015_Irr_A	Model	108	9018533	83504.9	6.5643	0.0004502
SdN	2015_Irr_A	Error	12	152652	12721
SdN	2015_Irr_A	Total	120	9171185
SdN	2015_Irr_A	R-square(%)	98.3355
SdN	2015_Irr_A	Source	DF	SS	MS	F-value	Pr>F	EstimatedVar
SdN	2015_Irr_A	Block	2	147654	73826.8	5.8035	0.01725	1515.02
SdN	2015_Irr_A	Genotype	106	8870879	83687.5	6.5787	0.0004467	62755.5
SdN	2015_Irr_A	LSD(0.05)	326.81
SdN	2015_Irr_A	LSD(0.01)	458.164
SdN	2015_Irr_A	H^2_per_plot	0.8315
SdN	2015_Irr_A	H^2_per_mean	0.848
Trait	Trial	Source	DF	SS	MS	F-value	Pr>F
SdN	2014_Irr_B	Model	108	14991300	138808	0.3937	0.9946
SdN	2014_Irr_B	Error	12	4.23122e+06	352601
SdN	2014_Irr_B	Total	120	19222518
SdN	2014_Irr_B	R-square(%)	77.9882
SdN	2014_Irr_B	Source	DF	SS	MS	F-value	Pr>F	EstimatedVar
SdN	2014_Irr_B	Block	2	1.13435e+06	567174	1.6085	0.2405	5319.98
SdN	2014_Irr_B	Genotype	106	13856952	130726	0.3707	0.9967	0
SdN	2014_Irr_B	LSD(0.05)	1720.59
SdN	2014_Irr_B	LSD(0.01)	2412.14
SdN	2014_Irr_B	H^2_per_plot	0
SdN	2014_Irr_B	H^2_per_mean	0
Trait	Trial	Source	DF	SS	MS	F-value	Pr>F
SdN	2014_Dro_B	Model	108	8392768	77710.8	0.3009	0.9996
SdN	2014_Dro_B	Error	12	3.09911e+06	258259
SdN	2014_Dro_B	Total	120	11491880
SdN	2014_Dro_B	R-square(%)	73.0322
SdN	2014_Dro_B	Source	DF	SS	MS	F-value	Pr>F	EstimatedVar
SdN	2014_Dro_B	Block	2	881963	440981	1.7075	0.2225	4530.3
SdN	2014_Dro_B	Genotype	106	7510805	70856.6	0.2744	0.9999	0
SdN	2014_Dro_B	LSD(0.05)	1472.52
SdN	2014_Dro_B	LSD(0.01)	2064.37
SdN	2014_Dro_B	H^2_per_plot	0
SdN	2014_Dro_B	H^2_per_mean	0
Trait	Trial	Source	DF	SS	MS	F-value	Pr>F
SdN	2014_Irr_A	Model	108	14868883	137675	0.6094	0.9092
SdN	2014_Irr_A	Error	12	2710963	225914
SdN	2014_Irr_A	Total	120	17579846
SdN	2014_Irr_A	R-square(%)	84.5791
SdN	2014_Irr_A	Source	DF	SS	MS	F-value	Pr>F	EstimatedVar
SdN	2014_Irr_A	Block	2	787476	393738	1.7429	0.2165	4160.93
SdN	2014_Irr_A	Genotype	106	14081408	132843	0.588	0.9233	0
SdN	2014_Irr_A	LSD(0.05)	1377.23
SdN	2014_Irr_A	LSD(0.01)	1930.77
SdN	2014_Irr_A	H^2_per_plot	0
SdN	2014_Irr_A	H^2_per_mean	0
Trait	Trial	Source	DF	SS	MS	F-value	Pr>F
SdN	2013_Dro_B	Model	108	4.96401e+06	45963	1.3063	0.3157
SdN	2013_Dro_B	Error	12	422215	35184.6
SdN	2013_Dro_B	Total	120	5.38622e+06
SdN	2013_Dro_B	R-square(%)	92.1612
SdN	2013_Dro_B	Source	DF	SS	MS	F-value	Pr>F	EstimatedVar
SdN	2013_Dro_B	Block	2	211049	105524	2.9992	0.08784	1743.96
SdN	2013_Dro_B	Genotype	106	4752959	44839.2	1.2744	0.335	8537.57
SdN	2013_Dro_B	LSD(0.05)	543.514
SdN	2013_Dro_B	LSD(0.01)	761.967
SdN	2013_Dro_B	H^2_per_plot	0.1953
SdN	2013_Dro_B	H^2_per_mean	0.2153
Trait	Trial	Source	DF	SS	MS	F-value	Pr>F
SdN	2013_Irr_A	Model	105	16279964	155047	0.6685	0.8561
SdN	2013_Irr_A	Error	11	2.55109e+06	231917
SdN	2013_Irr_A	Total	116	18831056
SdN	2013_Irr_A	R-square(%)	86.4527
SdN	2013_Irr_A	Source	DF	SS	MS	F-value	Pr>F	EstimatedVar
SdN	2013_Irr_A	Block	2	961835	480917	2.0737	0.1721	6384.61
SdN	2013_Irr_A	Genotype	103	15318130	148720	0.6413	0.8779	0
SdN	2013_Irr_A	LSD(0.05)	1433.5
SdN	2013_Irr_A	LSD(0.01)	2022.81
SdN	2013_Irr_A	H^2_per_plot	0
SdN	2013_Irr_A	H^2_per_mean	0
Trait	Trial	Source	DF	SS	MS	F-value	Pr>F
SdN	2012_Dro_B	Model	108	16642347	154096	2.4146	0.04476
SdN	2012_Dro_B	Error	12	765807	63817.3
SdN	2012_Dro_B	Total	120	17408154
SdN	2012_Dro_B	R-square(%)	95.6009
SdN	2012_Dro_B	Source	DF	SS	MS	F-value	Pr>F	EstimatedVar
SdN	2012_Dro_B	Block	2	431132	215566	3.3779	0.06859	3762.36
SdN	2012_Dro_B	Genotype	106	16211216	152936	2.3965	0.04616	78807.5
SdN	2012_Dro_B	LSD(0.05)	731.987
SdN	2012_Dro_B	LSD(0.01)	1026.19
SdN	2012_Dro_B	H^2_per_plot	0.5526
SdN	2012_Dro_B	H^2_per_mean	0.5827
Trait	Trial	Source	DF	SS	MS	F-value	Pr>F
Sd/Pd	2015_Irr_A	Model	108	75.9573	0.7033	6.4435	0.0004954
Sd/Pd	2015_Irr_A	Error	12	1.3098	0.1092
Sd/Pd	2015_Irr_A	Total	120	77.2671
Sd/Pd	2015_Irr_A	R-square(%)	98.3048
Sd/Pd	2015_Irr_A	Source	DF	SS	MS	F-value	Pr>F	EstimatedVar
Sd/Pd	2015_Irr_A	Block	2	1.2661	0.6331	5.8	0.01728	0.013
Sd/Pd	2015_Irr_A	Genotype	106	74.6912	0.7046	6.4556	0.0004923	0.5266
Sd/Pd	2015_Irr_A	LSD(0.05)	0.9573
Sd/Pd	2015_Irr_A	LSD(0.01)	1.3421
Sd/Pd	2015_Irr_A	H^2_per_plot	0.8283
Sd/Pd	2015_Irr_A	H^2_per_mean	0.8451
Trait	Trial	Source	DF	SS	MS	F-value	Pr>F
Sd/Pd	2014_Irr_B	Model	108	45.7886	0.424	1.6035	0.1819
Sd/Pd	2014_Irr_B	Error	12	3.1728	0.2644
Sd/Pd	2014_Irr_B	Total	120	48.9614
Sd/Pd	2014_Irr_B	R-square(%)	93.5197
Sd/Pd	2014_Irr_B	Source	DF	SS	MS	F-value	Pr>F	EstimatedVar
Sd/Pd	2014_Irr_B	Block	2	1.4876	0.7438	2.8132	0.09956	0.0119
Sd/Pd	2014_Irr_B	Genotype	106	44.3009	0.4179	1.5807	0.1898	0.1358
Sd/Pd	2014_Irr_B	LSD(0.05)	1.4899
Sd/Pd	2014_Irr_B	LSD(0.01)	2.0888
Sd/Pd	2014_Irr_B	H^2_per_plot	0.3393
Sd/Pd	2014_Irr_B	H^2_per_mean	0.3674
Trait	Trial	Source	DF	SS	MS	F-value	Pr>F
Sd/Pd	2014_Dro_B	Model	108	58.0487	0.5375	0.6691	0.8629
Sd/Pd	2014_Dro_B	Error	12	9.6403	0.8034
Sd/Pd	2014_Dro_B	Total	120	67.689
Sd/Pd	2014_Dro_B	R-square(%)	85.758
Sd/Pd	2014_Dro_B	Source	DF	SS	MS	F-value	Pr>F	EstimatedVar
Sd/Pd	2014_Dro_B	Block	2	2.9735	1.4867	1.8507	0.1993	0.0169
Sd/Pd	2014_Dro_B	Genotype	106	55.0752	0.5196	0.6468	0.8808	0
Sd/Pd	2014_Dro_B	LSD(0.05)	2.5971
Sd/Pd	2014_Dro_B	LSD(0.01)	3.6409
Sd/Pd	2014_Dro_B	H^2_per_plot	0
Sd/Pd	2014_Dro_B	H^2_per_mean	0
Trait	Trial	Source	DF	SS	MS	F-value	Pr>F
Sd/Pd	2014_Irr_A	Model	108	31.5827	0.2924	1.0523	0.4994
Sd/Pd	2014_Irr_A	Error	12	3.3347	0.2779
Sd/Pd	2014_Irr_A	Total	120	34.9174
Sd/Pd	2014_Irr_A	R-square(%)	90.4499
Sd/Pd	2014_Irr_A	Source	DF	SS	MS	F-value	Pr>F	EstimatedVar
Sd/Pd	2014_Irr_A	Block	2	2.0447	1.0224	3.679	0.05674	0.0185
Sd/Pd	2014_Irr_A	Genotype	106	29.538	0.2787	1.0028	0.5432	0.0007
Sd/Pd	2014_Irr_A	LSD(0.05)	1.5275
Sd/Pd	2014_Irr_A	LSD(0.01)	2.1414
Sd/Pd	2014_Irr_A	H^2_per_plot	0.0025
Sd/Pd	2014_Irr_A	H^2_per_mean	0.0028
Trait	Trial	Source	DF	SS	MS	F-value	Pr>F
Sd/Pd	2013_Dro_B	Model	108	60.9566	0.5644	1.126	0.4388
Sd/Pd	2013_Dro_B	Error	12	6.0152	0.5013
Sd/Pd	2013_Dro_B	Total	120	66.9717
Sd/Pd	2013_Dro_B	R-square(%)	91.0183
Sd/Pd	2013_Dro_B	Source	DF	SS	MS	F-value	Pr>F	EstimatedVar
Sd/Pd	2013_Dro_B	Block	2	3.5617	1.7809	3.5527	0.0614	0.0317
Sd/Pd	2013_Dro_B	Genotype	106	57.3948	0.5415	1.0802	0.4757	0.0355
Sd/Pd	2013_Dro_B	LSD(0.05)	2.0515
Sd/Pd	2013_Dro_B	LSD(0.01)	2.876
Sd/Pd	2013_Dro_B	H^2_per_plot	0.0662
Sd/Pd	2013_Dro_B	H^2_per_mean	0.0742
Trait	Trial	Source	DF	SS	MS	F-value	Pr>F
Sd/Pd	2013_Irr_A	Model	105	44.7065	0.4258	1.0305	0.5222
Sd/Pd	2013_Irr_A	Error	11	4.5451	0.4132
Sd/Pd	2013_Irr_A	Total	116	49.2516
Sd/Pd	2013_Irr_A	R-square(%)	90.7716
Sd/Pd	2013_Irr_A	Source	DF	SS	MS	F-value	Pr>F	EstimatedVar
Sd/Pd	2013_Irr_A	Block	2	1.7753	0.8877	2.1483	0.1631	0.0122
Sd/Pd	2013_Irr_A	Genotype	103	42.9312	0.4168	1.0087	0.5406	0.0033
Sd/Pd	2013_Irr_A	LSD(0.05)	1.9134
Sd/Pd	2013_Irr_A	LSD(0.01)	2.7
Sd/Pd	2013_Irr_A	H^2_per_plot	0.0079
Sd/Pd	2013_Irr_A	H^2_per_mean	0.0087
Trait	Trial	Source	DF	SS	MS	F-value	Pr>F
Sd/Pd	2012_Dro_B	Model	108	65.2273	0.604	1.5518	0.2001
Sd/Pd	2012_Dro_B	Error	12	4.6704	0.3892
Sd/Pd	2012_Dro_B	Total	120	69.8977
Sd/Pd	2012_Dro_B	R-square(%)	93.3183
Sd/Pd	2012_Dro_B	Source	DF	SS	MS	F-value	Pr>F	EstimatedVar
Sd/Pd	2012_Dro_B	Block	2	1.517	0.7585	1.9489	0.185	0.0092
Sd/Pd	2012_Dro_B	Genotype	106	63.7103	0.601	1.5443	0.203	0.1873
Sd/Pd	2012_Dro_B	LSD(0.05)	1.8077
Sd/Pd	2012_Dro_B	LSD(0.01)	2.5342
Sd/Pd	2012_Dro_B	H^2_per_plot	0.3249
Sd/Pd	2012_Dro_B	H^2_per_mean	0.3525
Trait	Trial	Source	DF	SS	MS	F-value	Pr>F
100SdW	2014_Irr_B	Model	108	1194.28	11.0581	0.9421	0.6002
100SdW	2014_Irr_B	Error	12	140.848	11.7374
100SdW	2014_Irr_B	Total	120	1335.13
100SdW	2014_Irr_B	R-square(%)	89.4506
100SdW	2014_Irr_B	Source	DF	SS	MS	F-value	Pr>F	EstimatedVar
100SdW	2014_Irr_B	Block	2	30.7994	15.3997	1.312	0.3053	0.0908
100SdW	2014_Irr_B	Genotype	106	1163.48	10.9762	0.9352	0.6067	0
100SdW	2014_Irr_B	LSD(0.05)	9.927
100SdW	2014_Irr_B	LSD(0.01)	13.917
100SdW	2014_Irr_B	H^2_per_plot	0
100SdW	2014_Irr_B	H^2_per_mean	0
Trait	Trial	Source	DF	SS	MS	F-value	Pr>F
100SdW	2014_Dro_B	Model	108	1548.1	14.3342	0.6622	0.8686
100SdW	2014_Dro_B	Error	12	259.775	21.6479
100SdW	2014_Dro_B	Total	120	1807.87
100SdW	2014_Dro_B	R-square(%)	85.6309
100SdW	2014_Dro_B	Source	DF	SS	MS	F-value	Pr>F	EstimatedVar
100SdW	2014_Dro_B	Block	2	44.6611	22.3306	1.0315	0.386	0.0169
100SdW	2014_Dro_B	Genotype	106	1503.44	14.1834	0.6552	0.874	0
100SdW	2014_Dro_B	LSD(0.05)	13.4816
100SdW	2014_Dro_B	LSD(0.01)	18.9003
100SdW	2014_Dro_B	H^2_per_plot	0
100SdW	2014_Dro_B	H^2_per_mean	0
Trait	Trial	Source	DF	SS	MS	F-value	Pr>F
100SdW	2014_Irr_A	Model	108	1950.13	18.0568	0.7059	0.8307
100SdW	2014_Irr_A	Error	12	306.972	25.581
100SdW	2014_Irr_A	Total	120	2257.1
100SdW	2014_Irr_A	R-square(%)	86.3997
100SdW	2014_Irr_A	Source	DF	SS	MS	F-value	Pr>F	EstimatedVar
100SdW	2014_Irr_A	Block	2	228.511	114.255	4.4664	0.03549	2.1985
100SdW	2014_Irr_A	Genotype	106	1721.62	16.2417	0.6349	0.89	0
100SdW	2014_Irr_A	LSD(0.05)	14.6552
100SdW	2014_Irr_A	LSD(0.01)	20.5456
100SdW	2014_Irr_A	H^2_per_plot	0
100SdW	2014_Irr_A	H^2_per_mean	0
Trait	Trial	Source	DF	SS	MS	F-value	Pr>F
100SdW	2013_Dro_B	Model	108	1368.07	12.6673	1.8127	0.1243
100SdW	2013_Dro_B	Error	12	83.8548	6.9879
100SdW	2013_Dro_B	Total	120	1451.92
100SdW	2013_Dro_B	R-square(%)	94.2246
100SdW	2013_Dro_B	Source	DF	SS	MS	F-value	Pr>F	EstimatedVar
100SdW	2013_Dro_B	Block	2	55.6714	27.8357	3.9834	0.04712	0.5169
100SdW	2013_Dro_B	Genotype	106	1312.4	12.3811	1.7718	0.1339	4.7692
100SdW	2013_Dro_B	LSD(0.05)	7.6596
100SdW	2013_Dro_B	LSD(0.01)	10.7382
100SdW	2013_Dro_B	H^2_per_plot	0.4056
100SdW	2013_Dro_B	H^2_per_mean	0.4356
Trait	Trial	Source	DF	SS	MS	F-value	Pr>F
100SdW	2013_Irr_A	Model	105	1789.26	17.0406	1.1358	0.4382
100SdW	2013_Irr_A	Error	11	165.034	15.0031
100SdW	2013_Irr_A	Total	116	1954.29
100SdW	2013_Irr_A	R-square(%)	91.5553
100SdW	2013_Irr_A	Source	DF	SS	MS	F-value	Pr>F	EstimatedVar
100SdW	2013_Irr_A	Block	2	70.0668	35.0334	2.3351	0.1428	0.5136
100SdW	2013_Irr_A	Genotype	103	1719.19	16.6912	1.1125	0.4557	1.5438
100SdW	2013_Irr_A	LSD(0.05)	11.5298
100SdW	2013_Irr_A	LSD(0.01)	16.2697
100SdW	2013_Irr_A	H^2_per_plot	0.0933
100SdW	2013_Irr_A	H^2_per_mean	0.1011
Trait	Trial	Source	DF	SS	MS	F-value	Pr>F
100SdW	2012_Dro_B	Model	108	1496.84	13.8596	2.6629	0.03042
100SdW	2012_Dro_B	Error	12	62.4574	5.2048
100SdW	2012_Dro_B	Total	120	1559.3
100SdW	2012_Dro_B	R-square(%)	95.9945
100SdW	2012_Dro_B	Source	DF	SS	MS	F-value	Pr>F	EstimatedVar
100SdW	2012_Dro_B	Block	2	7.5608	3.7804	0.7263	0.5038	0
100SdW	2012_Dro_B	Genotype	106	1489.28	14.0498	2.6994	0.02884	7.8216
100SdW	2012_Dro_B	LSD(0.05)	6.6105
100SdW	2012_Dro_B	LSD(0.01)	9.2675
100SdW	2012_Dro_B	H^2_per_plot	0.6004
100SdW	2012_Dro_B	H^2_per_mean	0.6295
Trait	Trial	Source	DF	SS	MS	F-value	Pr>F
SdFe	CombinedANOVA	Model	756	126312	167.08	0.4364	1
SdFe	CombinedANOVA	Error	72	27564.9	382.846
SdFe	CombinedANOVA	Total	828	153877
SdFe	CombinedANOVA	R-square(%)	82.0864
SdFe	CombinedANOVA	Source	DF	SS	MS	F-value	Pr>F	EstimatedVar
SdFe	CombinedANOVA	Block/Env	13	18658.2	1435.25	3.7489	0.0001438	25.3897
SdFe	CombinedANOVA	Genotype	106	62910.7	593.497	1.5502	0.02412	27.189
SdFe	CombinedANOVA	Environment	6	11512.7	1918.78	5.0119	0.0002426	12.9693
SdFe	CombinedANOVA	GE_interaction	631	33230.8	52.6638	0.1376	1	0
SdFe	CombinedANOVA	LSD(0.05)	19.8176
SdFe	CombinedANOVA	LSD(0.01)	26.3031
SdFe	CombinedANOVA	H^2_per_plot	0.0663
SdFe	CombinedANOVA	H^2_per_mean	0.3549
SdFe	Homogeneity	BartlettTest	4.73	0.4497
Trait	Trial	Source	DF	SS	MS	F-value	Pr>F
SdZn	CombinedANOVA	Model	756	29614.4	39.1725	2.7466	2.98e-07
SdZn	CombinedANOVA	Error	72	1026.86	14.262
SdZn	CombinedANOVA	Total	828	30641.3
SdZn	CombinedANOVA	R-square(%)	96.6488
SdZn	CombinedANOVA	Source	DF	SS	MS	F-value	Pr>F	EstimatedVar
SdZn	CombinedANOVA	Block/Env	13	993.948	76.4576	5.3609	1.252e-06	1.5005
SdZn	CombinedANOVA	Genotype	106	5105.36	48.1638	3.3771	5.96e-08	4.3757
SdZn	CombinedANOVA	Environment	6	16829.4	2804.89	196.669	0	23.5638
SdZn	CombinedANOVA	GE_interaction	631	6685.72	10.5954	0.7429	0.9642	0
SdZn	CombinedANOVA	LSD(0.05)	3.825
SdZn	CombinedANOVA	LSD(0.01)	5.0767
SdZn	CombinedANOVA	H^2_per_plot	0.2348
SdZn	CombinedANOVA	H^2_per_mean	0.7039
SdZn	Homogeneity	BartlettTest	50.7603	0
Trait	Trial	Source	DF	SS	MS	F-value	Pr>F
PHI	CombinedANOVA	Model	762	32208.3	42.2681	1.4115	0.02387
PHI	CombinedANOVA	Error	84	2515.34	29.9446
PHI	CombinedANOVA	Total	846	34723.7
PHI	CombinedANOVA	R-square(%)	92.7561
PHI	CombinedANOVA	Source	DF	SS	MS	F-value	Pr>F	EstimatedVar
PHI	CombinedANOVA	Block/Env	14	1290.86	92.2044	3.0792	0.0006983	1.5436
PHI	CombinedANOVA	Genotype	106	10634.3	100.323	3.3503	0	8.8908
PHI	CombinedANOVA	Environment	6	10363.5	1727.25	57.6815	0	14.0273
PHI	CombinedANOVA	GE_interaction	636	9919.71	15.597	0.5209	1	0
PHI	CombinedANOVA	LSD(0.05)	5.4698
PHI	CombinedANOVA	LSD(0.01)	7.2495
PHI	CombinedANOVA	H^2_per_plot	0.2289
PHI	CombinedANOVA	H^2_per_mean	0.7015
PHI	Homogeneity	BartlettTest	26.7982	0.000158
Trait	Trial	Source	DF	SS	MS	F-value	Pr>F
PdN	CombinedANOVA	Model	759	6.2616e+06	8249.8	1.4865	0.01209
PdN	CombinedANOVA	Error	83	460629	5549.75
PdN	CombinedANOVA	Total	842	6.72223e+06
PdN	CombinedANOVA	R-square(%)	93.1477
PdN	CombinedANOVA	Source	DF	SS	MS	F-value	Pr>F	EstimatedVar
PdN	CombinedANOVA	Block/Env	14	125856	8989.72	1.6198	0.0907	85.6932
PdN	CombinedANOVA	Genotype	106	794066	7491.19	1.3498	0.07727	246.423
PdN	CombinedANOVA	Environment	6	2.38292e+06	397154	71.5625	0	3251.75
PdN	CombinedANOVA	GE_interaction	633	2.95875e+06	4674.17	0.8422	0.8652	0
PdN	CombinedANOVA	LSD(0.05)	74.6544
PdN	CombinedANOVA	LSD(0.01)	98.9546
PdN	CombinedANOVA	H^2_per_plot	0.0425
PdN	CombinedANOVA	H^2_per_mean	0.2592
PdN	Homogeneity	BartlettTest	41.5699	2.384e-07
Trait	Trial	Source	DF	SS	MS	F-value	Pr>F
SdN	CombinedANOVA	Model	759	167367120	220510	1.3136	0.05899
SdN	CombinedANOVA	Error	83	13932922	167867
SdN	CombinedANOVA	Total	842	181300048
SdN	CombinedANOVA	R-square(%)	92.315
SdN	CombinedANOVA	Source	DF	SS	MS	F-value	Pr>F	EstimatedVar
SdN	CombinedANOVA	Block/Env	14	5.0002e+06	357157	2.1276	0.01803	4715.42
SdN	CombinedANOVA	Genotype	106	23262940	219462	1.3074	0.1016	6548.85
SdN	CombinedANOVA	Environment	6	77531512	12921919	76.9773	0	105906
SdN	CombinedANOVA	GE_interaction	633	61572460	97270.9	0.5795	0.9998	0
SdN	CombinedANOVA	LSD(0.05)	410.583
SdN	CombinedANOVA	LSD(0.01)	544.229
SdN	CombinedANOVA	H^2_per_plot	0.0375
SdN	CombinedANOVA	H^2_per_mean	0.2351
SdN	Homogeneity	BartlettTest	38.8716	7.749e-07
Trait	Trial	Source	DF	SS	MS	F-value	Pr>F
Sd/Pd	CombinedANOVA	Model	759	573.529	0.7556	1.9187	0.0001532
Sd/Pd	CombinedANOVA	Error	83	32.6884	0.3938
Sd/Pd	CombinedANOVA	Total	842	606.217
Sd/Pd	CombinedANOVA	R-square(%)	94.6078
Sd/Pd	CombinedANOVA	Source	DF	SS	MS	F-value	Pr>F	EstimatedVar
Sd/Pd	CombinedANOVA	Block/Env	14	15.1775	1.0841	2.7527	0.002179	0.0172
Sd/Pd	CombinedANOVA	Genotype	106	152.383	1.4376	3.6502	0	0.1325
Sd/Pd	CombinedANOVA	Environment	6	181.731	30.2884	76.9061	0	0.2482
Sd/Pd	CombinedANOVA	GE_interaction	633	224.238	0.3542	0.8995	0.7555	0
Sd/Pd	CombinedANOVA	LSD(0.05)	0.6289
Sd/Pd	CombinedANOVA	LSD(0.01)	0.8336
Sd/Pd	CombinedANOVA	H^2_per_plot	0.2517
Sd/Pd	CombinedANOVA	H^2_per_mean	0.726
Sd/Pd	Homogeneity	BartlettTest	12.1395	0.05893
Trait	Trial	Source	DF	SS	MS	F-value	Pr>F
100SdW	CombinedANOVA	Model	650	22263.9	34.2522	2.3867	7.153e-06
100SdW	CombinedANOVA	Error	71	1018.94	14.3513
100SdW	CombinedANOVA	Total	721	23282.9
100SdW	CombinedANOVA	R-square(%)	95.6236
100SdW	CombinedANOVA	Source	DF	SS	MS	F-value	Pr>F	EstimatedVar
100SdW	CombinedANOVA	Block/Env	12	477.32	39.7766	2.7716	0.003796	0.6339
100SdW	CombinedANOVA	Genotype	106	4287.09	40.4443	2.8182	3.278e-06	3.867
100SdW	CombinedANOVA	Environment	5	12431.6	2486.32	173.247	0	20.5426
100SdW	CombinedANOVA	GE_interaction	527	5067.92	9.6166	0.6701	0.9917	0
100SdW	CombinedANOVA	LSD(0.05)	4.1124
100SdW	CombinedANOVA	LSD(0.01)	5.459
100SdW	CombinedANOVA	H^2_per_plot	0.2123
100SdW	CombinedANOVA	H^2_per_mean	0.6452
100SdW	Homogeneity	BartlettTest	10.5163	0.06186

## Sheet: SCM33xSCR16
Trait	Trial	Source	DF	SS	MS	F-value	Pr>F
SdFe	2015_Irr_A	Model	108	15642.8	144.841	0.4902	0.9728
SdFe	2015_Irr_A	Error	12	3545.63	295.469
SdFe	2015_Irr_A	Total	120	19188.4
SdFe	2015_Irr_A	R-square(%)	81.522
SdFe	2015_Irr_A	Source	DF	SS	MS	F-value	Pr>F	EstimatedVar
SdFe	2015_Irr_A	Block	2	2296.14	1148.07	3.8856	0.04999	21.1389
SdFe	2015_Irr_A	Genotype	106	13346.7	125.912	0.4261	0.9897	0
SdFe	2015_Irr_A	LSD(0.05)	49.807
SdFe	2015_Irr_A	LSD(0.01)	69.8259
SdFe	2015_Irr_A	H^2_per_plot	0
SdFe	2015_Irr_A	H^2_per_mean	0
Trait	Trial	Source	DF	SS	MS	F-value	Pr>F
SdFe	2014_Irr_B	Model	108	17383	160.954	0.6655	0.8658
SdFe	2014_Irr_B	Error	12	2902.04	241.837
SdFe	2014_Irr_B	Total	120	20285.1
SdFe	2014_Irr_B	R-square(%)	85.6937
SdFe	2014_Irr_B	Source	DF	SS	MS	F-value	Pr>F	EstimatedVar
SdFe	2014_Irr_B	Block	2	2463.28	1231.64	5.0929	0.02504	24.5406
SdFe	2014_Irr_B	Genotype	106	14919.8	140.752	0.582	0.9271	0
SdFe	2014_Irr_B	LSD(0.05)	45.0604
SdFe	2014_Irr_B	LSD(0.01)	63.1715
SdFe	2014_Irr_B	H^2_per_plot	0
SdFe	2014_Irr_B	H^2_per_mean	0
Trait	Trial	Source	DF	SS	MS	F-value	Pr>F
SdFe	2014_Dro_B	Model	107	20530.1	191.87	0.3083	0.9995
SdFe	2014_Dro_B	Error	12	7468.39	622.366
SdFe	2014_Dro_B	Total	119	27998.5
SdFe	2014_Dro_B	R-square(%)	73.3257
SdFe	2014_Dro_B	Source	DF	SS	MS	F-value	Pr>F	EstimatedVar
SdFe	2014_Dro_B	Block	2	4495.66	2247.83	3.6118	0.05917	40.6366
SdFe	2014_Dro_B	Genotype	105	16034.4	152.709	0.2454	1	0
SdFe	2014_Dro_B	LSD(0.05)	72.587
SdFe	2014_Dro_B	LSD(0.01)	101.762
SdFe	2014_Dro_B	H^2_per_plot	0
SdFe	2014_Dro_B	H^2_per_mean	0
Trait	Trial	Source	DF	SS	MS	F-value	Pr>F
SdFe	2014_Irr_A	Model	108	9718.69	89.9879	0.5241	0.959
SdFe	2014_Irr_A	Error	12	2060.44	171.703
SdFe	2014_Irr_A	Total	120	11779.1
SdFe	2014_Irr_A	R-square(%)	82.5077
SdFe	2014_Irr_A	Source	DF	SS	MS	F-value	Pr>F	EstimatedVar
SdFe	2014_Irr_A	Block	2	1735.95	867.974	5.0551	0.02556	17.2629
SdFe	2014_Irr_A	Genotype	106	7982.75	75.3089	0.4386	0.9872	0
SdFe	2014_Irr_A	LSD(0.05)	37.9685
SdFe	2014_Irr_A	LSD(0.01)	53.2291
SdFe	2014_Irr_A	H^2_per_plot	0
SdFe	2014_Irr_A	H^2_per_mean	0
Trait	Trial	Source	DF	SS	MS	F-value	Pr>F
SdFe	2013_Dro_B	Model	108	16683.7	154.478	1.4184	0.2564
SdFe	2013_Dro_B	Error	12	1306.93	108.911
SdFe	2013_Dro_B	Total	120	17990.6
SdFe	2013_Dro_B	R-square(%)	92.7355
SdFe	2013_Dro_B	Source	DF	SS	MS	F-value	Pr>F	EstimatedVar
SdFe	2013_Dro_B	Block	2	1129.91	564.953	5.1873	0.0238	11.3068
SdFe	2013_Dro_B	Genotype	106	15553.8	146.734	1.3473	0.2927	33.4465
SdFe	2013_Dro_B	LSD(0.05)	30.2392
SdFe	2013_Dro_B	LSD(0.01)	42.3932
SdFe	2013_Dro_B	H^2_per_plot	0.2349
SdFe	2013_Dro_B	H^2_per_mean	0.2578
Trait	Trial	Source	DF	SS	MS	F-value	Pr>F
SdFe	2013_Irr_A	Model	108	12982.1	120.205	2.7464	0.02683
SdFe	2013_Irr_A	Error	12	525.217	43.7681
SdFe	2013_Irr_A	Total	120	13507.3
SdFe	2013_Irr_A	R-square(%)	96.1116
SdFe	2013_Irr_A	Source	DF	SS	MS	F-value	Pr>F	EstimatedVar
SdFe	2013_Irr_A	Block	2	485.901	242.951	5.5509	0.01964	4.9384
SdFe	2013_Irr_A	Genotype	106	12496.2	117.889	2.6935	0.0291	65.5448
SdFe	2013_Irr_A	LSD(0.05)	19.1696
SdFe	2013_Irr_A	LSD(0.01)	26.8744
SdFe	2013_Irr_A	H^2_per_plot	0.5996
SdFe	2013_Irr_A	H^2_per_mean	0.6287
Trait	Trial	Source	DF	SS	MS	F-value	Pr>F
SdZn	2015_Irr_A	Model	108	2668.16	24.7052	1.2424	0.3553
SdZn	2015_Irr_A	Error	12	238.624	19.8854
SdZn	2015_Irr_A	Total	120	2906.79
SdZn	2015_Irr_A	R-square(%)	91.7908
SdZn	2015_Irr_A	Source	DF	SS	MS	F-value	Pr>F	EstimatedVar
SdZn	2015_Irr_A	Block	2	134.422	67.2112	3.3799	0.0685	1.1734
SdZn	2015_Irr_A	Genotype	106	2533.74	23.9032	1.2021	0.3825	3.553
SdZn	2015_Irr_A	LSD(0.05)	12.9211
SdZn	2015_Irr_A	LSD(0.01)	18.1145
SdZn	2015_Irr_A	H^2_per_plot	0.1516
SdZn	2015_Irr_A	H^2_per_mean	0.1681
Trait	Trial	Source	DF	SS	MS	F-value	Pr>F
SdZn	2014_Irr_B	Model	108	1522.9	14.101	1.6397	0.1702
SdZn	2014_Irr_B	Error	12	103.196	8.5997
SdZn	2014_Irr_B	Total	120	1626.1
SdZn	2014_Irr_B	R-square(%)	93.6538
SdZn	2014_Irr_B	Source	DF	SS	MS	F-value	Pr>F	EstimatedVar
SdZn	2014_Irr_B	Block	2	69.1818	34.5909	4.0223	0.04604	0.6444
SdZn	2014_Irr_B	Genotype	106	1453.72	13.7144	1.5948	0.185	4.5229
SdZn	2014_Irr_B	LSD(0.05)	8.4972
SdZn	2014_Irr_B	LSD(0.01)	11.9124
SdZn	2014_Irr_B	H^2_per_plot	0.3447
SdZn	2014_Irr_B	H^2_per_mean	0.3729
Trait	Trial	Source	DF	SS	MS	F-value	Pr>F
SdZn	2014_Dro_B	Model	107	3209.88	29.9989	0.6485	0.8795
SdZn	2014_Dro_B	Error	12	555.072	46.256
SdZn	2014_Dro_B	Total	119	3764.95
SdZn	2014_Dro_B	R-square(%)	85.2569
SdZn	2014_Dro_B	Source	DF	SS	MS	F-value	Pr>F	EstimatedVar
SdZn	2014_Dro_B	Block	2	202.114	101.057	2.1847	0.1552	1.37
SdZn	2014_Dro_B	Genotype	105	3007.77	28.6454	0.6193	0.9016	0
SdZn	2014_Dro_B	LSD(0.05)	19.7888
SdZn	2014_Dro_B	LSD(0.01)	27.7425
SdZn	2014_Dro_B	H^2_per_plot	0
SdZn	2014_Dro_B	H^2_per_mean	0
Trait	Trial	Source	DF	SS	MS	F-value	Pr>F
SdZn	2014_Irr_A	Model	108	1060.53	9.8197	1.1113	0.4504
SdZn	2014_Irr_A	Error	12	106.034	8.8362
SdZn	2014_Irr_A	Total	120	1166.57
SdZn	2014_Irr_A	R-square(%)	90.9105
SdZn	2014_Irr_A	Source	DF	SS	MS	F-value	Pr>F	EstimatedVar
SdZn	2014_Irr_A	Block	2	37.3267	18.6633	2.1121	0.1637	0.2436
SdZn	2014_Irr_A	Genotype	106	1023.2	9.6529	1.0924	0.4656	0.7222
SdZn	2014_Irr_A	LSD(0.05)	8.6133
SdZn	2014_Irr_A	LSD(0.01)	12.0752
SdZn	2014_Irr_A	H^2_per_plot	0.0756
SdZn	2014_Irr_A	H^2_per_mean	0.0846
Trait	Trial	Source	DF	SS	MS	F-value	Pr>F
SdZn	2013_Dro_B	Model	108	2596.04	24.0374	16.5464	2.921e-06
SdZn	2013_Dro_B	Error	12	17.4328	1.4527
SdZn	2013_Dro_B	Total	120	2613.47
SdZn	2013_Dro_B	R-square(%)	99.333
SdZn	2013_Dro_B	Source	DF	SS	MS	F-value	Pr>F	EstimatedVar
SdZn	2013_Dro_B	Block	2	17.2017	8.6009	5.9205	0.01626	0.1772
SdZn	2013_Dro_B	Genotype	106	2578.84	24.3287	16.7468	2.742e-06	20.2291
SdZn	2013_Dro_B	LSD(0.05)	3.4924
SdZn	2013_Dro_B	LSD(0.01)	4.8961
SdZn	2013_Dro_B	H^2_per_plot	0.933
SdZn	2013_Dro_B	H^2_per_mean	0.9403
Trait	Trial	Source	DF	SS	MS	F-value	Pr>F
SdZn	2013_Irr_A	Model	108	1184.24	10.9652	2.2256	0.06091
SdZn	2013_Irr_A	Error	12	59.1227	4.9269
SdZn	2013_Irr_A	Total	120	1243.36
SdZn	2013_Irr_A	R-square(%)	95.2449
SdZn	2013_Irr_A	Source	DF	SS	MS	F-value	Pr>F	EstimatedVar
SdZn	2013_Irr_A	Block	2	53.7553	26.8776	5.4553	0.02065	0.5442
SdZn	2013_Irr_A	Genotype	106	1130.48	10.6649	2.1646	0.06752	5.0741
SdZn	2013_Irr_A	LSD(0.05)	6.4316
SdZn	2013_Irr_A	LSD(0.01)	9.0167
SdZn	2013_Irr_A	H^2_per_plot	0.5074
SdZn	2013_Irr_A	H^2_per_mean	0.538
Trait	Trial	Source	DF	SS	MS	F-value	Pr>F
PHI	2015_Irr_A	Model	108	2286.4	21.1704	2.6379	0.0316
PHI	2015_Irr_A	Error	12	96.3048	8.0254
PHI	2015_Irr_A	Total	120	2382.71
PHI	2015_Irr_A	R-square(%)	95.9582
PHI	2015_Irr_A	Source	DF	SS	MS	F-value	Pr>F	EstimatedVar
PHI	2015_Irr_A	Block	2	88.8223	44.4111	5.5338	0.01982	0.9021
PHI	2015_Irr_A	Genotype	106	2197.58	20.7319	2.5833	0.03442	11.2363
PHI	2015_Irr_A	LSD(0.05)	8.2086
PHI	2015_Irr_A	LSD(0.01)	11.5078
PHI	2015_Irr_A	H^2_per_plot	0.5834
PHI	2015_Irr_A	H^2_per_mean	0.6129
Trait	Trial	Source	DF	SS	MS	F-value	Pr>F
PHI	2014_Irr_B	Model	108	1545.35	14.3088	1.1586	0.4139
PHI	2014_Irr_B	Error	12	148.204	12.3504
PHI	2014_Irr_B	Total	120	1693.55
PHI	2014_Irr_B	R-square(%)	91.2489
PHI	2014_Irr_B	Source	DF	SS	MS	F-value	Pr>F	EstimatedVar
PHI	2014_Irr_B	Block	2	129.936	64.9678	5.2604	0.02289	1.3046
PHI	2014_Irr_B	Genotype	106	1415.41	13.353	1.0812	0.4749	0.8866
PHI	2014_Irr_B	LSD(0.05)	10.183
PHI	2014_Irr_B	LSD(0.01)	14.2758
PHI	2014_Irr_B	H^2_per_plot	0.067
PHI	2014_Irr_B	H^2_per_mean	0.0751
Trait	Trial	Source	DF	SS	MS	F-value	Pr>F
PHI	2014_Dro_B	Model	107	5860.74	54.7733	0.8925	0.6486
PHI	2014_Dro_B	Error	12	736.485	61.3737
PHI	2014_Dro_B	Total	119	6597.23
PHI	2014_Dro_B	R-square(%)	88.8364
PHI	2014_Dro_B	Source	DF	SS	MS	F-value	Pr>F	EstimatedVar
PHI	2014_Dro_B	Block	2	226.401	113.201	1.8444	0.2002	1.2957
PHI	2014_Dro_B	Genotype	105	5634.34	53.6604	0.8743	0.6663	0
PHI	2014_Dro_B	LSD(0.05)	22.7944
PHI	2014_Dro_B	LSD(0.01)	31.9561
PHI	2014_Dro_B	H^2_per_plot	0
PHI	2014_Dro_B	H^2_per_mean	0
Trait	Trial	Source	DF	SS	MS	F-value	Pr>F
PHI	2014_Irr_A	Model	108	862.396	7.9851	2.0922	0.07623
PHI	2014_Irr_A	Error	12	45.7985	3.8165
PHI	2014_Irr_A	Total	120	908.194
PHI	2014_Irr_A	R-square(%)	94.9572
PHI	2014_Irr_A	Source	DF	SS	MS	F-value	Pr>F	EstimatedVar
PHI	2014_Irr_A	Block	2	39.8241	19.9121	5.2173	0.02342	0.3991
PHI	2014_Irr_A	Genotype	106	822.572	7.7601	2.0333	0.08443	3.4873
PHI	2014_Irr_A	LSD(0.05)	5.6607
PHI	2014_Irr_A	LSD(0.01)	7.9359
PHI	2014_Irr_A	H^2_per_plot	0.4775
PHI	2014_Irr_A	H^2_per_mean	0.5082
Trait	Trial	Source	DF	SS	MS	F-value	Pr>F
PHI	2013_Dro_B	Model	108	3226.59	29.8758	1.687	0.1561
PHI	2013_Dro_B	Error	12	212.516	17.7097
PHI	2013_Dro_B	Total	120	3439.1
PHI	2013_Dro_B	R-square(%)	93.8206
PHI	2013_Dro_B	Source	DF	SS	MS	F-value	Pr>F	EstimatedVar
PHI	2013_Dro_B	Block	2	65.1145	32.5573	1.8384	0.2012	0.3681
PHI	2013_Dro_B	Genotype	106	3161.47	29.8252	1.6841	0.157	10.7137
PHI	2013_Dro_B	LSD(0.05)	12.1938
PHI	2013_Dro_B	LSD(0.01)	17.0948
PHI	2013_Dro_B	H^2_per_plot	0.3769
PHI	2013_Dro_B	H^2_per_mean	0.4062
Trait	Trial	Source	DF	SS	MS	F-value	Pr>F
PHI	2013_Irr_A	Model	108	1432.02	13.2594	1.6624	0.1632
PHI	2013_Irr_A	Error	12	95.7128	7.9761
PHI	2013_Irr_A	Total	120	1527.73
PHI	2013_Irr_A	R-square(%)	93.735
PHI	2013_Irr_A	Source	DF	SS	MS	F-value	Pr>F	EstimatedVar
PHI	2013_Irr_A	Block	2	74.4494	37.2247	4.667	0.03167	0.7252
PHI	2013_Irr_A	Genotype	106	1357.57	12.8073	1.6057	0.1813	4.2722
PHI	2013_Irr_A	LSD(0.05)	8.1833
PHI	2013_Irr_A	LSD(0.01)	11.4724
PHI	2013_Irr_A	H^2_per_plot	0.3488
PHI	2013_Irr_A	H^2_per_mean	0.3772
Trait	Trial	Source	DF	SS	MS	F-value	Pr>F
PHI	2012_Dro_B	Model	108	2885.39	26.7166	2.0128	0.08737
PHI	2012_Dro_B	Error	12	159.277	13.2731
PHI	2012_Dro_B	Total	120	3044.67
PHI	2012_Dro_B	R-square(%)	94.7686
PHI	2012_Dro_B	Source	DF	SS	MS	F-value	Pr>F	EstimatedVar
PHI	2012_Dro_B	Block	2	116.344	58.1721	4.3827	0.03724	1.1132
PHI	2012_Dro_B	Genotype	106	2769.05	26.1231	1.9681	0.09453	11.3632
PHI	2012_Dro_B	LSD(0.05)	10.5565
PHI	2012_Dro_B	LSD(0.01)	14.7995
PHI	2012_Dro_B	H^2_per_plot	0.4612
PHI	2012_Dro_B	H^2_per_mean	0.4919
Trait	Trial	Source	DF	SS	MS	F-value	Pr>F
PdN	2015_Irr_A	Model	108	353487	3273.03	59.3183	0
PdN	2015_Irr_A	Error	12	662.129	55.1774
PdN	2015_Irr_A	Total	120	354149
PdN	2015_Irr_A	R-square(%)	99.813
PdN	2015_Irr_A	Source	DF	SS	MS	F-value	Pr>F	EstimatedVar
PdN	2015_Irr_A	Block	2	659.658	329.829	5.9776	0.0158	6.8095
PdN	2015_Irr_A	Genotype	106	352827	3328.56	60.3247	0	2894.64
PdN	2015_Irr_A	LSD(0.05)	21.5236
PdN	2015_Irr_A	LSD(0.01)	30.1745
PdN	2015_Irr_A	H^2_per_plot	0.9813
PdN	2015_Irr_A	H^2_per_mean	0.9834
Trait	Trial	Source	DF	SS	MS	F-value	Pr>F
PdN	2014_Irr_B	Model	108	559127	5177.1	0.6203	0.9014
PdN	2014_Irr_B	Error	12	100157	8346.41
PdN	2014_Irr_B	Total	120	659284
PdN	2014_Irr_B	R-square(%)	84.8082
PdN	2014_Irr_B	Source	DF	SS	MS	F-value	Pr>F	EstimatedVar
PdN	2014_Irr_B	Block	2	17838.5	8919.24	1.0686	0.374	14.2025
PdN	2014_Irr_B	Genotype	106	541288	5106.49	0.6118	0.9071	0
PdN	2014_Irr_B	LSD(0.05)	264.718
PdN	2014_Irr_B	LSD(0.01)	371.116
PdN	2014_Irr_B	H^2_per_plot	0
PdN	2014_Irr_B	H^2_per_mean	0
Trait	Trial	Source	DF	SS	MS	F-value	Pr>F
PdN	2014_Dro_B	Model	107	385665	3604.35	1.0601	0.4927
PdN	2014_Dro_B	Error	12	40801.2	3400.1
PdN	2014_Dro_B	Total	119	426466
PdN	2014_Dro_B	R-square(%)	90.4327
PdN	2014_Dro_B	Source	DF	SS	MS	F-value	Pr>F	EstimatedVar
PdN	2014_Dro_B	Block	2	10149.3	5074.65	1.4925	0.2637	41.8637
PdN	2014_Dro_B	Genotype	105	375516	3576.34	1.0518	0.4997	157.149
PdN	2014_Dro_B	LSD(0.05)	169.661
PdN	2014_Dro_B	LSD(0.01)	237.853
PdN	2014_Dro_B	H^2_per_plot	0.0442
PdN	2014_Dro_B	H^2_per_mean	0.0493
Trait	Trial	Source	DF	SS	MS	F-value	Pr>F
PdN	2014_Irr_A	Model	108	363551	3366.21	0.7289	0.8095
PdN	2014_Irr_A	Error	12	55416.4	4618.03
PdN	2014_Irr_A	Total	120	418967
PdN	2014_Irr_A	R-square(%)	86.7731
PdN	2014_Irr_A	Source	DF	SS	MS	F-value	Pr>F	EstimatedVar
PdN	2014_Irr_A	Block	2	28735.6	14367.8	3.1112	0.08155	241.729
PdN	2014_Irr_A	Genotype	106	334815	3158.64	0.684	0.8498	0
PdN	2014_Irr_A	LSD(0.05)	196.908
PdN	2014_Irr_A	LSD(0.01)	276.05
PdN	2014_Irr_A	H^2_per_plot	0
PdN	2014_Irr_A	H^2_per_mean	0
Trait	Trial	Source	DF	SS	MS	F-value	Pr>F
PdN	2013_Dro_B	Model	108	283075	2621.07	1.5095	0.2164
PdN	2013_Dro_B	Error	12	20836	1736.33
PdN	2013_Dro_B	Total	120	303911
PdN	2013_Dro_B	R-square(%)	93.1441
PdN	2013_Dro_B	Source	DF	SS	MS	F-value	Pr>F	EstimatedVar
PdN	2013_Dro_B	Block	2	290.335	145.167	0.0836	0.9203	0
PdN	2013_Dro_B	Genotype	106	282785	2667.78	1.5364	0.206	823.68
PdN	2013_Dro_B	LSD(0.05)	120.74
PdN	2013_Dro_B	LSD(0.01)	169.268
PdN	2013_Dro_B	H^2_per_plot	0.3217
PdN	2013_Dro_B	H^2_per_mean	0.3491
Trait	Trial	Source	DF	SS	MS	F-value	Pr>F
PdN	2013_Irr_A	Model	106	588519	5552.07	0.6477	0.88
PdN	2013_Irr_A	Error	12	102865	8572.07
PdN	2013_Irr_A	Total	118	691384
PdN	2013_Irr_A	R-square(%)	85.1219
PdN	2013_Irr_A	Source	DF	SS	MS	F-value	Pr>F	EstimatedVar
PdN	2013_Irr_A	Block	2	906.122	453.061	0.0529	0.9487	0
PdN	2013_Irr_A	Genotype	104	587613	5650.13	0.6591	0.8704	0
PdN	2013_Irr_A	LSD(0.05)	270.518
PdN	2013_Irr_A	LSD(0.01)	379.247
PdN	2013_Irr_A	H^2_per_plot	0
PdN	2013_Irr_A	H^2_per_mean	0
Trait	Trial	Source	DF	SS	MS	F-value	Pr>F
PdN	2012_Dro_B	Model	108	315775	2923.84	2.0853	0.07713
PdN	2012_Dro_B	Error	12	16825.4	1402.11
PdN	2012_Dro_B	Total	120	332600
PdN	2012_Dro_B	R-square(%)	94.9413
PdN	2012_Dro_B	Source	DF	SS	MS	F-value	Pr>F	EstimatedVar
PdN	2012_Dro_B	Block	2	4713.55	2356.77	1.6809	0.2272	23.6693
PdN	2012_Dro_B	Genotype	106	311061	2934.54	2.0929	0.07623	1355.12
PdN	2012_Dro_B	LSD(0.05)	108.499
PdN	2012_Dro_B	LSD(0.01)	152.108
PdN	2012_Dro_B	H^2_per_plot	0.4915
PdN	2012_Dro_B	H^2_per_mean	0.5222
Trait	Trial	Source	DF	SS	MS	F-value	Pr>F
SdN	2015_Irr_A	Model	108	7.77082e+06	71952.1	10.3516	3.994e-05
SdN	2015_Irr_A	Error	12	83409.5	6950.79
SdN	2015_Irr_A	Total	120	7854231
SdN	2015_Irr_A	R-square(%)	98.938
SdN	2015_Irr_A	Source	DF	SS	MS	F-value	Pr>F	EstimatedVar
SdN	2015_Irr_A	Block	2	81656.6	40828.3	5.8739	0.01665	839.938
SdN	2015_Irr_A	Genotype	106	7689165	72539.3	10.4361	3.833e-05	57999.7
SdN	2015_Irr_A	LSD(0.05)	241.575
SdN	2015_Irr_A	LSD(0.01)	338.67
SdN	2015_Irr_A	H^2_per_plot	0.893
SdN	2015_Irr_A	H^2_per_mean	0.9042
Trait	Trial	Source	DF	SS	MS	F-value	Pr>F
SdN	2014_Irr_B	Model	108	14533191	134567	0.6802	0.8534
SdN	2014_Irr_B	Error	12	2.37417e+06	197847
SdN	2014_Irr_B	Total	120	16907360
SdN	2014_Irr_B	R-square(%)	85.9578
SdN	2014_Irr_B	Source	DF	SS	MS	F-value	Pr>F	EstimatedVar
SdN	2014_Irr_B	Block	2	789351	394676	1.9948	0.1787	4880.04
SdN	2014_Irr_B	Genotype	106	13743841	129659	0.6553	0.8739	0
SdN	2014_Irr_B	LSD(0.05)	1288.84
SdN	2014_Irr_B	LSD(0.01)	1806.86
SdN	2014_Irr_B	H^2_per_plot	0
SdN	2014_Irr_B	H^2_per_mean	0
Trait	Trial	Source	DF	SS	MS	F-value	Pr>F
SdN	2014_Dro_B	Model	107	7.48675e+06	69969.6	0.9182	0.6233
SdN	2014_Dro_B	Error	12	914438	76203.1
SdN	2014_Dro_B	Total	119	8401187
SdN	2014_Dro_B	R-square(%)	89.1154
SdN	2014_Dro_B	Source	DF	SS	MS	F-value	Pr>F	EstimatedVar
SdN	2014_Dro_B	Block	2	220262	110131	1.4452	0.2739	848.193
SdN	2014_Dro_B	Genotype	105	7.26649e+06	69204.6	0.9082	0.6329	0
SdN	2014_Dro_B	LSD(0.05)	803.198
SdN	2014_Dro_B	LSD(0.01)	1126.03
SdN	2014_Dro_B	H^2_per_plot	0
SdN	2014_Dro_B	H^2_per_mean	0
Trait	Trial	Source	DF	SS	MS	F-value	Pr>F
SdN	2014_Irr_A	Model	108	7.59351e+06	70310.3	0.526	0.9581
SdN	2014_Irr_A	Error	12	1.604e+06	133667
SdN	2014_Irr_A	Total	120	9197512
SdN	2014_Irr_A	R-square(%)	82.5605
SdN	2014_Irr_A	Source	DF	SS	MS	F-value	Pr>F	EstimatedVar
SdN	2014_Irr_A	Block	2	862843	431421	3.2276	0.07558	7382.34
SdN	2014_Irr_A	Genotype	106	6.73067e+06	63496.9	0.475	0.9776	0
SdN	2014_Irr_A	LSD(0.05)	1059.37
SdN	2014_Irr_A	LSD(0.01)	1485.16
SdN	2014_Irr_A	H^2_per_plot	0
SdN	2014_Irr_A	H^2_per_mean	0
Trait	Trial	Source	DF	SS	MS	F-value	Pr>F
SdN	2013_Dro_B	Model	108	6729788	62312.9	2.0511	0.08178
SdN	2013_Dro_B	Error	12	364554	30379.5
SdN	2013_Dro_B	Total	120	7.09434e+06
SdN	2013_Dro_B	R-square(%)	94.8613
SdN	2013_Dro_B	Source	DF	SS	MS	F-value	Pr>F	EstimatedVar
SdN	2013_Dro_B	Block	2	14862.5	7431.27	0.2446	0.7868	0
SdN	2013_Dro_B	Genotype	106	6.71493e+06	63348.4	2.0852	0.07724	29154.3
SdN	2013_Dro_B	LSD(0.05)	505.039
SdN	2013_Dro_B	LSD(0.01)	708.028
SdN	2013_Dro_B	H^2_per_plot	0.4897
SdN	2013_Dro_B	H^2_per_mean	0.5204
Trait	Trial	Source	DF	SS	MS	F-value	Pr>F
SdN	2013_Irr_A	Model	106	19313364	182202	0.7588	0.7808
SdN	2013_Irr_A	Error	12	2.88151e+06	240126
SdN	2013_Irr_A	Total	118	22194876
SdN	2013_Irr_A	R-square(%)	87.0172
SdN	2013_Irr_A	Source	DF	SS	MS	F-value	Pr>F	EstimatedVar
SdN	2013_Irr_A	Block	2	260916	130458	0.5433	0.5945	0
SdN	2013_Irr_A	Genotype	104	19052446	183197	0.7629	0.7764	0
SdN	2013_Irr_A	LSD(0.05)	1431.77
SdN	2013_Irr_A	LSD(0.01)	2007.24
SdN	2013_Irr_A	H^2_per_plot	0
SdN	2013_Irr_A	H^2_per_mean	0
Trait	Trial	Source	DF	SS	MS	F-value	Pr>F
SdN	2012_Dro_B	Model	108	7375743	68293.9	1.2209	0.3695
SdN	2012_Dro_B	Error	12	671242	55936.8
SdN	2012_Dro_B	Total	120	8046985
SdN	2012_Dro_B	R-square(%)	91.6585
SdN	2012_Dro_B	Source	DF	SS	MS	F-value	Pr>F	EstimatedVar
SdN	2012_Dro_B	Block	2	107071	53535.3	0.9571	0.4115	0
SdN	2012_Dro_B	Genotype	106	7.26867e+06	68572.4	1.2259	0.3662	11173.6
SdN	2012_Dro_B	LSD(0.05)	685.304
SdN	2012_Dro_B	LSD(0.01)	960.747
SdN	2012_Dro_B	H^2_per_plot	0.1665
SdN	2012_Dro_B	H^2_per_mean	0.1843
Trait	Trial	Source	DF	SS	MS	F-value	Pr>F
Sd/Pd	2015_Irr_A	Model	108	70.892	0.6564	5.3838	0.001231
Sd/Pd	2015_Irr_A	Error	12	1.4631	0.1219
Sd/Pd	2015_Irr_A	Total	120	72.3551
Sd/Pd	2015_Irr_A	R-square(%)	97.9779
Sd/Pd	2015_Irr_A	Source	DF	SS	MS	F-value	Pr>F	EstimatedVar
Sd/Pd	2015_Irr_A	Block	2	1.4051	0.7025	5.7622	0.01762	0.0144
Sd/Pd	2015_Irr_A	Genotype	106	69.4869	0.6555	5.3767	0.001243	0.4719
Sd/Pd	2015_Irr_A	LSD(0.05)	1.0118
Sd/Pd	2015_Irr_A	LSD(0.01)	1.4184
Sd/Pd	2015_Irr_A	H^2_per_plot	0.7947
Sd/Pd	2015_Irr_A	H^2_per_mean	0.814
Trait	Trial	Source	DF	SS	MS	F-value	Pr>F
Sd/Pd	2014_Irr_B	Model	108	31.2307	0.2892	1.1147	0.4477
Sd/Pd	2014_Irr_B	Error	12	3.113	0.2594
Sd/Pd	2014_Irr_B	Total	120	34.3437
Sd/Pd	2014_Irr_B	R-square(%)	90.9357
Sd/Pd	2014_Irr_B	Source	DF	SS	MS	F-value	Pr>F	EstimatedVar
Sd/Pd	2014_Irr_B	Block	2	0.967	0.4835	1.8638	0.1973	0.0056
Sd/Pd	2014_Irr_B	Genotype	106	30.2637	0.2855	1.1006	0.4589	0.0231
Sd/Pd	2014_Irr_B	LSD(0.05)	1.4758
Sd/Pd	2014_Irr_B	LSD(0.01)	2.069
Sd/Pd	2014_Irr_B	H^2_per_plot	0.0817
Sd/Pd	2014_Irr_B	H^2_per_mean	0.0914
Trait	Trial	Source	DF	SS	MS	F-value	Pr>F
Sd/Pd	2014_Dro_B	Model	107	70.2113	0.6562	0.5794	0.9289
Sd/Pd	2014_Dro_B	Error	12	13.5904	1.1325
Sd/Pd	2014_Dro_B	Total	119	83.8016
Sd/Pd	2014_Dro_B	R-square(%)	83.7827
Sd/Pd	2014_Dro_B	Source	DF	SS	MS	F-value	Pr>F	EstimatedVar
Sd/Pd	2014_Dro_B	Block	2	1.3147	0.6573	0.5804	0.5746	0
Sd/Pd	2014_Dro_B	Genotype	105	68.8966	0.6562	0.5794	0.9286	0
Sd/Pd	2014_Dro_B	LSD(0.05)	3.0964
Sd/Pd	2014_Dro_B	LSD(0.01)	4.341
Sd/Pd	2014_Dro_B	H^2_per_plot	0
Sd/Pd	2014_Dro_B	H^2_per_mean	0
Trait	Trial	Source	DF	SS	MS	F-value	Pr>F
Sd/Pd	2014_Irr_A	Model	108	24.6962	0.2287	0.6987	0.8371
Sd/Pd	2014_Irr_A	Error	12	3.9271	0.3273
Sd/Pd	2014_Irr_A	Total	120	28.6233
Sd/Pd	2014_Irr_A	R-square(%)	86.2802
Sd/Pd	2014_Irr_A	Source	DF	SS	MS	F-value	Pr>F	EstimatedVar
Sd/Pd	2014_Irr_A	Block	2	0.6887	0.3443	1.0522	0.3793	0.0004
Sd/Pd	2014_Irr_A	Genotype	106	24.0075	0.2265	0.6921	0.8427	0
Sd/Pd	2014_Irr_A	LSD(0.05)	1.6576
Sd/Pd	2014_Irr_A	LSD(0.01)	2.3238
Sd/Pd	2014_Irr_A	H^2_per_plot	0
Sd/Pd	2014_Irr_A	H^2_per_mean	0
Trait	Trial	Source	DF	SS	MS	F-value	Pr>F
Sd/Pd	2013_Dro_B	Model	108	54.6514	0.506	2.7702	0.0259
Sd/Pd	2013_Dro_B	Error	12	2.1921	0.1827
Sd/Pd	2013_Dro_B	Total	120	56.8434
Sd/Pd	2013_Dro_B	R-square(%)	96.1437
Sd/Pd	2013_Dro_B	Source	DF	SS	MS	F-value	Pr>F	EstimatedVar
Sd/Pd	2013_Dro_B	Block	2	0.1668	0.0834	0.4564	0.6441	0
Sd/Pd	2013_Dro_B	Genotype	106	54.4846	0.514	2.8138	0.02433	0.293
Sd/Pd	2013_Dro_B	LSD(0.05)	1.2384
Sd/Pd	2013_Dro_B	LSD(0.01)	1.7362
Sd/Pd	2013_Dro_B	H^2_per_plot	0.616
Sd/Pd	2013_Dro_B	H^2_per_mean	0.6446
Trait	Trial	Source	DF	SS	MS	F-value	Pr>F
Sd/Pd	2013_Irr_A	Model	106	50.7872	0.4791	3.0847	0.01653
Sd/Pd	2013_Irr_A	Error	12	1.8638	0.1553
Sd/Pd	2013_Irr_A	Total	118	52.6511
Sd/Pd	2013_Irr_A	R-square(%)	96.46
Sd/Pd	2013_Irr_A	Source	DF	SS	MS	F-value	Pr>F	EstimatedVar
Sd/Pd	2013_Irr_A	Block	2	1.8159	0.908	5.8458	0.01689	0.019
Sd/Pd	2013_Irr_A	Genotype	104	48.9713	0.4709	3.0317	0.01784	0.2837
Sd/Pd	2013_Irr_A	LSD(0.05)	1.1515
Sd/Pd	2013_Irr_A	LSD(0.01)	1.6143
Sd/Pd	2013_Irr_A	H^2_per_plot	0.6462
Sd/Pd	2013_Irr_A	H^2_per_mean	0.6701
Trait	Trial	Source	DF	SS	MS	F-value	Pr>F
Sd/Pd	2012_Dro_B	Model	108	60.2775	0.5581	1.1989	0.3847
Sd/Pd	2012_Dro_B	Error	12	5.5862	0.4655
Sd/Pd	2012_Dro_B	Total	120	65.8637
Sd/Pd	2012_Dro_B	R-square(%)	91.5186
Sd/Pd	2012_Dro_B	Source	DF	SS	MS	F-value	Pr>F	EstimatedVar
Sd/Pd	2012_Dro_B	Block	2	0.378	0.189	0.406	0.6751	0
Sd/Pd	2012_Dro_B	Genotype	106	59.8996	0.5651	1.2139	0.3743	0.0881
Sd/Pd	2012_Dro_B	LSD(0.05)	1.977
Sd/Pd	2012_Dro_B	LSD(0.01)	2.7716
Sd/Pd	2012_Dro_B	H^2_per_plot	0.1591
Sd/Pd	2012_Dro_B	H^2_per_mean	0.1762
Trait	Trial	Source	DF	SS	MS	F-value	Pr>F
100SdW	2014_Irr_B	Model	108	1248.52	11.5604	2.14	0.07029
100SdW	2014_Irr_B	Error	12	64.8238	5.402
100SdW	2014_Irr_B	Total	120	1313.35
100SdW	2014_Irr_B	R-square(%)	95.0642
100SdW	2014_Irr_B	Source	DF	SS	MS	F-value	Pr>F	EstimatedVar
100SdW	2014_Irr_B	Block	2	4.2558	2.1279	0.3939	0.6828	0
100SdW	2014_Irr_B	Genotype	106	1244.27	11.7384	2.173	0.06658	5.6033
100SdW	2014_Irr_B	LSD(0.05)	6.7346
100SdW	2014_Irr_B	LSD(0.01)	9.4414
100SdW	2014_Irr_B	H^2_per_plot	0.5091
100SdW	2014_Irr_B	H^2_per_mean	0.5398
Trait	Trial	Source	DF	SS	MS	F-value	Pr>F
100SdW	2014_Dro_B	Model	107	1166.81	10.9048	1.6057	0.1812
100SdW	2014_Dro_B	Error	12	81.4949	6.7912
100SdW	2014_Dro_B	Total	119	1248.3
100SdW	2014_Dro_B	R-square(%)	93.4716
100SdW	2014_Dro_B	Source	DF	SS	MS	F-value	Pr>F	EstimatedVar
100SdW	2014_Dro_B	Block	2	8.5895	4.2948	0.6324	0.5481	0
100SdW	2014_Dro_B	Genotype	105	1158.22	11.0307	1.6242	0.1752	3.7802
100SdW	2014_Dro_B	LSD(0.05)	7.5825
100SdW	2014_Dro_B	LSD(0.01)	10.6301
100SdW	2014_Dro_B	H^2_per_plot	0.3576
100SdW	2014_Dro_B	H^2_per_mean	0.3843
Trait	Trial	Source	DF	SS	MS	F-value	Pr>F
100SdW	2014_Irr_A	Model	108	1445.41	13.3834	1.6775	0.1588
100SdW	2014_Irr_A	Error	12	95.7379	7.9782
100SdW	2014_Irr_A	Total	120	1541.15
100SdW	2014_Irr_A	R-square(%)	93.7879
100SdW	2014_Irr_A	Source	DF	SS	MS	F-value	Pr>F	EstimatedVar
100SdW	2014_Irr_A	Block	2	45.7014	22.8507	2.8642	0.09618	0.3687
100SdW	2014_Irr_A	Genotype	106	1399.71	13.2048	1.6551	0.1655	4.6219
100SdW	2014_Irr_A	LSD(0.05)	8.1844
100SdW	2014_Irr_A	LSD(0.01)	11.4739
100SdW	2014_Irr_A	H^2_per_plot	0.3668
100SdW	2014_Irr_A	H^2_per_mean	0.3958
Trait	Trial	Source	DF	SS	MS	F-value	Pr>F
100SdW	2013_Dro_B	Model	108	1238.07	11.4636	0.4606	0.982
100SdW	2013_Dro_B	Error	12	298.658	24.8882
100SdW	2013_Dro_B	Total	120	1536.73
100SdW	2013_Dro_B	R-square(%)	80.5653
100SdW	2013_Dro_B	Source	DF	SS	MS	F-value	Pr>F	EstimatedVar
100SdW	2013_Dro_B	Block	2	49.9632	24.9816	1.0038	0.3953	0.0023
100SdW	2013_Dro_B	Genotype	106	1188.11	11.2085	0.4504	0.9845	0
100SdW	2013_Dro_B	LSD(0.05)	14.4554
100SdW	2013_Dro_B	LSD(0.01)	20.2655
100SdW	2013_Dro_B	H^2_per_plot	0
100SdW	2013_Dro_B	H^2_per_mean	0
Trait	Trial	Source	DF	SS	MS	F-value	Pr>F
100SdW	2013_Irr_A	Model	106	1976.32	18.6445	1.569	0.1939
100SdW	2013_Irr_A	Error	12	142.592	11.8827
100SdW	2013_Irr_A	Total	118	2118.91
100SdW	2013_Irr_A	R-square(%)	93.2705
100SdW	2013_Irr_A	Source	DF	SS	MS	F-value	Pr>F	EstimatedVar
100SdW	2013_Irr_A	Block	2	76.1964	38.0982	3.2062	0.07663	0.6609
100SdW	2013_Irr_A	Genotype	104	1900.12	18.2704	1.5376	0.2057	5.7436
100SdW	2013_Irr_A	LSD(0.05)	10.0719
100SdW	2013_Irr_A	LSD(0.01)	14.1201
100SdW	2013_Irr_A	H^2_per_plot	0.3259
100SdW	2013_Irr_A	H^2_per_mean	0.3496
Trait	Trial	Source	DF	SS	MS	F-value	Pr>F
100SdW	2012_Dro_B	Model	108	1271.33	11.7716	3.0055	0.01843
100SdW	2012_Dro_B	Error	12	46.9997	3.9166
100SdW	2012_Dro_B	Total	120	1318.33
100SdW	2012_Dro_B	R-square(%)	96.4349
100SdW	2012_Dro_B	Source	DF	SS	MS	F-value	Pr>F	EstimatedVar
100SdW	2012_Dro_B	Block	2	4.3176	2.1588	0.5512	0.5902	0
100SdW	2012_Dro_B	Genotype	106	1267.02	11.953	3.0518	0.01731	7.1065
100SdW	2012_Dro_B	LSD(0.05)	5.7344
100SdW	2012_Dro_B	LSD(0.01)	8.0393
100SdW	2012_Dro_B	H^2_per_plot	0.6447
100SdW	2012_Dro_B	H^2_per_mean	0.6723
Trait	Trial	Source	DF	SS	MS	F-value	Pr>F
SdFe	CombinedANOVA	Model	754	133346	176.852	0.693	0.988
SdFe	CombinedANOVA	Error	72	18374.4	255.2
SdFe	CombinedANOVA	Total	826	151721
SdFe	CombinedANOVA	R-square(%)	87.8894
SdFe	CombinedANOVA	Source	DF	SS	MS	F-value	Pr>F	EstimatedVar
SdFe	CombinedANOVA	Block/Env	13	14527.6	1117.51	4.3789	2.14e-05	20.8538
SdFe	CombinedANOVA	Genotype	106	57769	544.991	2.1355	0.0003725	37.4941
SdFe	CombinedANOVA	Environment	6	24101.4	4016.9	15.7402	0	31.8403
SdFe	CombinedANOVA	GE_interaction	629	36948.4	58.7415	0.2302	1	0
SdFe	CombinedANOVA	LSD(0.05)	16.1995
SdFe	CombinedANOVA	LSD(0.01)	21.501
SdFe	CombinedANOVA	H^2_per_plot	0.1281
SdFe	CombinedANOVA	H^2_per_mean	0.5317
SdFe	Homogeneity	BartlettTest	21.3762	0.0006892
Trait	Trial	Source	DF	SS	MS	F-value	Pr>F
SdZn	CombinedANOVA	Model	754	25633.8	33.9971	2.1169	6.294e-05
SdZn	CombinedANOVA	Error	72	1156.33	16.0601
SdZn	CombinedANOVA	Total	826	26790.1
SdZn	CombinedANOVA	R-square(%)	95.6838
SdZn	CombinedANOVA	Source	DF	SS	MS	F-value	Pr>F	EstimatedVar
SdZn	CombinedANOVA	Block/Env	13	587.56	45.1969	2.8142	0.002635	0.7046
SdZn	CombinedANOVA	Genotype	106	4881.66	46.0534	2.8676	2.086e-06	3.8806
SdZn	CombinedANOVA	Environment	6	11656.5	1942.75	120.968	0	16.3081
SdZn	CombinedANOVA	GE_interaction	629	8508.07	13.5263	0.8422	0.8517	0
SdZn	CombinedANOVA	LSD(0.05)	4.0638
SdZn	CombinedANOVA	LSD(0.01)	5.3938
SdZn	CombinedANOVA	H^2_per_plot	0.1946
SdZn	CombinedANOVA	H^2_per_mean	0.6513
SdZn	Homogeneity	BartlettTest	36.2939	8.345e-07
Trait	Trial	Source	DF	SS	MS	F-value	Pr>F
PHI	CombinedANOVA	Model	761	33885.7	44.5279	2.5031	3.576e-07
PHI	CombinedANOVA	Error	84	1494.3	17.7893
PHI	CombinedANOVA	Total	845	35380
PHI	CombinedANOVA	R-square(%)	95.7764
PHI	CombinedANOVA	Source	DF	SS	MS	F-value	Pr>F	EstimatedVar
PHI	CombinedANOVA	Block/Env	14	775.074	55.3625	3.1121	0.0006234	0.9327
PHI	CombinedANOVA	Genotype	106	9191.23	86.7097	4.8743	0	8.7169
PHI	CombinedANOVA	Environment	6	15190.7	2531.78	142.321	0	20.8014
PHI	CombinedANOVA	GE_interaction	635	8728.72	13.746	0.7727	0.9518	0
PHI	CombinedANOVA	LSD(0.05)	4.2184
PHI	CombinedANOVA	LSD(0.01)	5.591
PHI	CombinedANOVA	H^2_per_plot	0.3289
PHI	CombinedANOVA	H^2_per_mean	0.7948
PHI	Homogeneity	BartlettTest	29.7893	4.309e-05
Trait	Trial	Source	DF	SS	MS	F-value	Pr>F
PdN	CombinedANOVA	Model	759	4.74999e+06	6258.22	1.5573	0.005822
PdN	CombinedANOVA	Error	84	337560	4018.58
PdN	CombinedANOVA	Total	843	5087551
PdN	CombinedANOVA	R-square(%)	93.365
PdN	CombinedANOVA	Source	DF	SS	MS	F-value	Pr>F	EstimatedVar
PdN	CombinedANOVA	Block/Env	14	64893.6	4635.25	1.1535	0.3261	15.3439
PdN	CombinedANOVA	Genotype	106	582135	5491.84	1.3666	0.06837	186.777
PdN	CombinedANOVA	Environment	6	1.8697e+06	311617	77.5441	0	2551.17
PdN	CombinedANOVA	GE_interaction	633	2.23326e+06	3528.06	0.8779	0.8015	0
PdN	CombinedANOVA	LSD(0.05)	63.4777
PdN	CombinedANOVA	LSD(0.01)	84.1311
PdN	CombinedANOVA	H^2_per_plot	0.0444
PdN	CombinedANOVA	H^2_per_mean	0.2683
PdN	Homogeneity	BartlettTest	54.8958	0
Trait	Trial	Source	DF	SS	MS	F-value	Pr>F
SdN	CombinedANOVA	Model	759	144571824	190477	1.7991	0.0004913
SdN	CombinedANOVA	Error	84	8893317	105873
SdN	CombinedANOVA	Total	843	153465136
SdN	CombinedANOVA	R-square(%)	94.205
SdN	CombinedANOVA	Source	DF	SS	MS	F-value	Pr>F	EstimatedVar
SdN	CombinedANOVA	Block/Env	14	2.46801e+06	176287	1.6651	0.07881	1752
SdN	CombinedANOVA	Genotype	106	16333619	154091	1.4554	0.03705	6112.94
SdN	CombinedANOVA	Environment	6	71761120	11960187	112.968	0	98317.8
SdN	CombinedANOVA	GE_interaction	633	54009080	85322.4	0.8059	0.9179	0
SdN	CombinedANOVA	LSD(0.05)	325.82
SdN	CombinedANOVA	LSD(0.01)	431.83
SdN	CombinedANOVA	H^2_per_plot	0.0546
SdN	CombinedANOVA	H^2_per_mean	0.3129
SdN	Homogeneity	BartlettTest	37.9328	1.132e-06
Trait	Trial	Source	DF	SS	MS	F-value	Pr>F
Sd/Pd	CombinedANOVA	Model	759	571.493	0.753	1.993	6.515e-05
Sd/Pd	CombinedANOVA	Error	84	31.7356	0.3778
Sd/Pd	CombinedANOVA	Total	843	603.228
Sd/Pd	CombinedANOVA	R-square(%)	94.7391
Sd/Pd	CombinedANOVA	Source	DF	SS	MS	F-value	Pr>F	EstimatedVar
Sd/Pd	CombinedANOVA	Block/Env	14	6.8504	0.4893	1.2952	0.2279	0.0028
Sd/Pd	CombinedANOVA	Genotype	106	120.864	1.1402	3.018	0	0.0967
Sd/Pd	CombinedANOVA	Environment	6	204.646	34.1076	90.2786	0	0.2797
Sd/Pd	CombinedANOVA	GE_interaction	633	239.132	0.3778	0.9999	0.5169	0
Sd/Pd	CombinedANOVA	LSD(0.05)	0.6155
Sd/Pd	CombinedANOVA	LSD(0.01)	0.8157
Sd/Pd	CombinedANOVA	H^2_per_plot	0.2037
Sd/Pd	CombinedANOVA	H^2_per_mean	0.6687
Sd/Pd	Homogeneity	BartlettTest	22.791	0.0008708
Trait	Trial	Source	DF	SS	MS	F-value	Pr>F
100SdW	CombinedANOVA	Model	650	18070.8	27.8012	2.7409	2.98e-07
100SdW	CombinedANOVA	Error	72	730.31	10.1432
100SdW	CombinedANOVA	Total	722	18801.1
100SdW	CombinedANOVA	R-square(%)	96.1156
100SdW	CombinedANOVA	Source	DF	SS	MS	F-value	Pr>F	EstimatedVar
100SdW	CombinedANOVA	Block/Env	12	195.442	16.2868	1.6057	0.1092	0.153
100SdW	CombinedANOVA	Genotype	106	3844.13	36.2654	3.5753	0	3.8659
100SdW	CombinedANOVA	Environment	5	9573.62	1914.72	188.769	0	15.8057
100SdW	CombinedANOVA	GE_interaction	527	4457.61	8.4585	0.8339	0.8621	0
100SdW	CombinedANOVA	LSD(0.05)	3.4541
100SdW	CombinedANOVA	LSD(0.01)	4.5845
100SdW	CombinedANOVA	H^2_per_plot	0.276
100SdW	CombinedANOVA	H^2_per_mean	0.7203
100SdW	Homogeneity	BartlettTest	13.5641	0.01863

## Sheet: SMC44xSCR9
Trait	Trial	Source	DF	SS	MS	F-value	Pr>F
SdFe	2015_Irr_A	Model	108	19735.7	182.738	0.4744	0.978
SdFe	2015_Irr_A	Error	12	4622.31	385.193
SdFe	2015_Irr_A	Total	120	24358
SdFe	2015_Irr_A	R-square(%)	81.0234
SdFe	2015_Irr_A	Source	DF	SS	MS	F-value	Pr>F	EstimatedVar
SdFe	2015_Irr_A	Block	2	3108.82	1554.41	4.0354	0.04568	28.9888
SdFe	2015_Irr_A	Genotype	106	16626.8	156.857	0.4072	0.9927	0
SdFe	2015_Irr_A	LSD(0.05)	56.8687
SdFe	2015_Irr_A	LSD(0.01)	79.7258
SdFe	2015_Irr_A	H^2_per_plot	0
SdFe	2015_Irr_A	H^2_per_mean	0
Trait	Trial	Source	DF	SS	MS	F-value	Pr>F
SdFe	2014_Irr_B	Model	108	15664.4	145.041	0.5197	0.961
SdFe	2014_Irr_B	Error	12	3349.15	279.096
SdFe	2014_Irr_B	Total	120	19013.6
SdFe	2014_Irr_B	R-square(%)	82.3855
SdFe	2014_Irr_B	Source	DF	SS	MS	F-value	Pr>F	EstimatedVar
SdFe	2014_Irr_B	Block	2	1667.66	833.829	2.9876	0.08852	13.7537
SdFe	2014_Irr_B	Genotype	106	13996.8	132.045	0.4731	0.9782	0
SdFe	2014_Irr_B	LSD(0.05)	48.4073
SdFe	2014_Irr_B	LSD(0.01)	67.8635
SdFe	2014_Irr_B	H^2_per_plot	0
SdFe	2014_Irr_B	H^2_per_mean	0
Trait	Trial	Source	DF	SS	MS	F-value	Pr>F
SdFe	2014_Dro_B	Model	107	19016.1	177.721	0.4957	0.9707
SdFe	2014_Dro_B	Error	12	4302.5	358.542
SdFe	2014_Dro_B	Total	119	23318.6
SdFe	2014_Dro_B	R-square(%)	81.5491
SdFe	2014_Dro_B	Source	DF	SS	MS	F-value	Pr>F	EstimatedVar
SdFe	2014_Dro_B	Block	2	2005.42	1002.71	2.7966	0.1007	16.1042
SdFe	2014_Dro_B	Genotype	105	17010.7	162.006	0.4518	0.984	0
SdFe	2014_Dro_B	LSD(0.05)	55.0942
SdFe	2014_Dro_B	LSD(0.01)	77.2382
SdFe	2014_Dro_B	H^2_per_plot	0
SdFe	2014_Dro_B	H^2_per_mean	0
Trait	Trial	Source	DF	SS	MS	F-value	Pr>F
SdFe	2014_Irr_A	Model	108	18216.3	168.669	0.5984	0.9168
SdFe	2014_Irr_A	Error	12	3382.53	281.877
SdFe	2014_Irr_A	Total	120	21598.8
SdFe	2014_Irr_A	R-square(%)	84.3393
SdFe	2014_Irr_A	Source	DF	SS	MS	F-value	Pr>F	EstimatedVar
SdFe	2014_Irr_A	Block	2	2702.92	1351.46	4.7945	0.02949	26.5185
SdFe	2014_Irr_A	Genotype	106	15513.3	146.352	0.5192	0.961	0
SdFe	2014_Irr_A	LSD(0.05)	48.6479
SdFe	2014_Irr_A	LSD(0.01)	68.2009
SdFe	2014_Irr_A	H^2_per_plot	0
SdFe	2014_Irr_A	H^2_per_mean	0
Trait	Trial	Source	DF	SS	MS	F-value	Pr>F
SdFe	2013_Dro_B	Model	108	13427.9	124.332	1.2826	0.3299
SdFe	2013_Dro_B	Error	12	1163.22	96.9348
SdFe	2013_Dro_B	Total	120	14591.1
SdFe	2013_Dro_B	R-square(%)	92.0279
SdFe	2013_Dro_B	Source	DF	SS	MS	F-value	Pr>F	EstimatedVar
SdFe	2013_Dro_B	Block	2	991.446	495.723	5.114	0.02476	9.8873
SdFe	2013_Dro_B	Genotype	106	12436.5	117.325	1.2104	0.3767	18.031
SdFe	2013_Dro_B	LSD(0.05)	28.5282
SdFe	2013_Dro_B	LSD(0.01)	39.9945
SdFe	2013_Dro_B	H^2_per_plot	0.1568
SdFe	2013_Dro_B	H^2_per_mean	0.1738
Trait	Trial	Source	DF	SS	MS	F-value	Pr>F
SdFe	2013_Irr_A	Model	108	15744.7	145.784	1.2726	0.3361
SdFe	2013_Irr_A	Error	12	1374.73	114.561
SdFe	2013_Irr_A	Total	120	17119.4
SdFe	2013_Irr_A	R-square(%)	91.9698
SdFe	2013_Irr_A	Source	DF	SS	MS	F-value	Pr>F	EstimatedVar
SdFe	2013_Irr_A	Block	2	1170.35	585.176	5.108	0.02484	11.6681
SdFe	2013_Irr_A	Genotype	106	14574.3	137.494	1.2002	0.3838	20.2797
SdFe	2013_Irr_A	LSD(0.05)	31.0136
SdFe	2013_Irr_A	LSD(0.01)	43.4788
SdFe	2013_Irr_A	H^2_per_plot	0.1504
SdFe	2013_Irr_A	H^2_per_mean	0.1668
Trait	Trial	Source	DF	SS	MS	F-value	Pr>F
SdFe	2012_Dro_B	Model	102	12040.2	118.041	39.3257	0.1264
SdFe	2012_Dro_B	Error	1	3.0016	3.0016
SdFe	2012_Dro_B	Total	103	12043.2
SdFe	2012_Dro_B	R-square(%)	99.9751
SdFe	2012_Dro_B	Source	DF	SS	MS	F-value	Pr>F	EstimatedVar
SdFe	2012_Dro_B	Block	1	3.5528	3.5528	1.1836	0.4732	0.0106
SdFe	2012_Dro_B	Genotype	101	12036.6	119.174	39.7034	0.1258	119.524
SdFe	2012_Dro_B	LSD(0.05)	31.578
SdFe	2012_Dro_B	LSD(0.01)	158.202
SdFe	2012_Dro_B	H^2_per_plot	0.9755
SdFe	2012_Dro_B	H^2_per_mean	0.9748
Trait	Trial	Source	DF	SS	MS	F-value	Pr>F
SdZn	2015_Irr_A	Model	108	2510.1	23.2416	0.7197	0.8181
SdZn	2015_Irr_A	Error	12	387.519	32.2933
SdZn	2015_Irr_A	Total	120	2897.62
SdZn	2015_Irr_A	R-square(%)	86.6263
SdZn	2015_Irr_A	Source	DF	SS	MS	F-value	Pr>F	EstimatedVar
SdZn	2015_Irr_A	Block	2	275.073	137.536	4.259	0.04002	2.6093
SdZn	2015_Irr_A	Genotype	106	2235.02	21.0851	0.6529	0.8758	0
SdZn	2015_Irr_A	LSD(0.05)	16.4661
SdZn	2015_Irr_A	LSD(0.01)	23.0843
SdZn	2015_Irr_A	H^2_per_plot	0
SdZn	2015_Irr_A	H^2_per_mean	0
Trait	Trial	Source	DF	SS	MS	F-value	Pr>F
SdZn	2014_Irr_B	Model	108	1569.9	14.5362	0.9405	0.6018
SdZn	2014_Irr_B	Error	12	185.471	15.4559
SdZn	2014_Irr_B	Total	120	1755.38
SdZn	2014_Irr_B	R-square(%)	89.4341
SdZn	2014_Irr_B	Source	DF	SS	MS	F-value	Pr>F	EstimatedVar
SdZn	2014_Irr_B	Block	2	87.1691	43.5846	2.8199	0.09911	0.6974
SdZn	2014_Irr_B	Genotype	106	1482.74	13.9881	0.905	0.6361	0
SdZn	2014_Irr_B	LSD(0.05)	11.3915
SdZn	2014_Irr_B	LSD(0.01)	15.9701
SdZn	2014_Irr_B	H^2_per_plot	0
SdZn	2014_Irr_B	H^2_per_mean	0
Trait	Trial	Source	DF	SS	MS	F-value	Pr>F
SdZn	2014_Dro_B	Model	107	3289.94	30.7471	1.2051	0.3804
SdZn	2014_Dro_B	Error	12	306.17	25.5141
SdZn	2014_Dro_B	Total	119	3596.11
SdZn	2014_Dro_B	R-square(%)	91.4861
SdZn	2014_Dro_B	Source	DF	SS	MS	F-value	Pr>F	EstimatedVar
SdZn	2014_Dro_B	Block	2	82.6518	41.3259	1.6197	0.2384	0.3953
SdZn	2014_Dro_B	Genotype	105	3207.29	30.5456	1.1972	0.3859	4.4864
SdZn	2014_Dro_B	LSD(0.05)	14.6969
SdZn	2014_Dro_B	LSD(0.01)	20.604
SdZn	2014_Dro_B	H^2_per_plot	0.1495
SdZn	2014_Dro_B	H^2_per_mean	0.1647
Trait	Trial	Source	DF	SS	MS	F-value	Pr>F
SdZn	2014_Irr_A	Model	108	1335.03	12.3614	0.9567	0.5863
SdZn	2014_Irr_A	Error	12	155.042	12.9202
SdZn	2014_Irr_A	Total	120	1490.07
SdZn	2014_Irr_A	R-square(%)	89.595
SdZn	2014_Irr_A	Source	DF	SS	MS	F-value	Pr>F	EstimatedVar
SdZn	2014_Irr_A	Block	2	117.801	58.9007	4.5588	0.03367	1.14
SdZn	2014_Irr_A	Genotype	106	1217.22	11.4833	0.8888	0.6521	0
SdZn	2014_Irr_A	LSD(0.05)	10.4152
SdZn	2014_Irr_A	LSD(0.01)	14.6014
SdZn	2014_Irr_A	H^2_per_plot	0
SdZn	2014_Irr_A	H^2_per_mean	0
Trait	Trial	Source	DF	SS	MS	F-value	Pr>F
SdZn	2013_Dro_B	Model	108	3470.38	32.1331	0.4846	0.9747
SdZn	2013_Dro_B	Error	12	795.662	66.3052
SdZn	2013_Dro_B	Total	120	4266.04
SdZn	2013_Dro_B	R-square(%)	81.3489
SdZn	2013_Dro_B	Source	DF	SS	MS	F-value	Pr>F	EstimatedVar
SdZn	2013_Dro_B	Block	2	545.518	272.759	4.1137	0.0436	5.1187
SdZn	2013_Dro_B	Genotype	106	2924.86	27.593	0.4162	0.9914	0
SdZn	2013_Dro_B	LSD(0.05)	23.5943
SdZn	2013_Dro_B	LSD(0.01)	33.0776
SdZn	2013_Dro_B	H^2_per_plot	0
SdZn	2013_Dro_B	H^2_per_mean	0
Trait	Trial	Source	DF	SS	MS	F-value	Pr>F
SdZn	2013_Irr_A	Model	108	1095.94	10.1476	2.6281	0.03208
SdZn	2013_Irr_A	Error	12	46.3353	3.8613
SdZn	2013_Irr_A	Total	120	1142.28
SdZn	2013_Irr_A	R-square(%)	95.9436
SdZn	2013_Irr_A	Source	DF	SS	MS	F-value	Pr>F	EstimatedVar
SdZn	2013_Irr_A	Block	2	42.7227	21.3614	5.5322	0.01983	0.4339
SdZn	2013_Irr_A	Genotype	106	1053.22	9.936	2.5733	0.03495	5.3719
SdZn	2013_Irr_A	LSD(0.05)	5.6938
SdZn	2013_Irr_A	LSD(0.01)	7.9822
SdZn	2013_Irr_A	H^2_per_plot	0.5818
SdZn	2013_Irr_A	H^2_per_mean	0.6114
Trait	Trial	Source	DF	SS	MS	F-value	Pr>F
SdZn	2012_Dro_B	Model	102	2870.74	28.1445	1.0962	0.6582
SdZn	2012_Dro_B	Error	1	25.6741	25.6741
SdZn	2012_Dro_B	Total	103	2896.42
SdZn	2012_Dro_B	R-square(%)	99.1136
SdZn	2012_Dro_B	Source	DF	SS	MS	F-value	Pr>F	EstimatedVar
SdZn	2012_Dro_B	Block	1	23.7566	23.7566	0.9253	0.5124	0
SdZn	2012_Dro_B	Genotype	101	2846.98	28.188	1.0979	0.6578	2.5864
SdZn	2012_Dro_B	LSD(0.05)	92.3536
SdZn	2012_Dro_B	LSD(0.01)	462.682
SdZn	2012_Dro_B	H^2_per_plot	0.0915
SdZn	2012_Dro_B	H^2_per_mean	0.0892
Trait	Trial	Source	DF	SS	MS	F-value	Pr>F
PHI	2015_Irr_A	Model	108	6365.39	58.9388	1.4528	0.2405
PHI	2015_Irr_A	Error	12	486.815	40.5679
PHI	2015_Irr_A	Total	120	6852.2
PHI	2015_Irr_A	R-square(%)	92.8955
PHI	2015_Irr_A	Source	DF	SS	MS	F-value	Pr>F	EstimatedVar
PHI	2015_Irr_A	Block	2	422.232	211.116	5.204	0.02359	4.2285
PHI	2015_Irr_A	Genotype	106	5943.16	56.0675	1.3821	0.2744	13.7063
PHI	2015_Irr_A	LSD(0.05)	18.4555
PHI	2015_Irr_A	LSD(0.01)	25.8733
PHI	2015_Irr_A	H^2_per_plot	0.2525
PHI	2015_Irr_A	H^2_per_mean	0.2764
Trait	Trial	Source	DF	SS	MS	F-value	Pr>F
PHI	2014_Irr_B	Model	108	2829.74	26.2013	1.2197	0.3703
PHI	2014_Irr_B	Error	12	257.775	21.4813
PHI	2014_Irr_B	Total	120	3087.52
PHI	2014_Irr_B	R-square(%)	91.6511
PHI	2014_Irr_B	Source	DF	SS	MS	F-value	Pr>F	EstimatedVar
PHI	2014_Irr_B	Block	2	177.724	88.8618	4.1367	0.04301	1.6706
PHI	2014_Irr_B	Genotype	106	2652.02	25.0191	1.1647	0.4093	3.1285
PHI	2014_Irr_B	LSD(0.05)	13.4296
PHI	2014_Irr_B	LSD(0.01)	18.8274
PHI	2014_Irr_B	H^2_per_plot	0.1271
PHI	2014_Irr_B	H^2_per_mean	0.1414
Trait	Trial	Source	DF	SS	MS	F-value	Pr>F
PHI	2014_Dro_B	Model	108	12469.7	115.46	2.0854	0.07712
PHI	2014_Dro_B	Error	12	664.379	55.3649
PHI	2014_Dro_B	Total	120	13134
PHI	2014_Dro_B	R-square(%)	94.9416
PHI	2014_Dro_B	Source	DF	SS	MS	F-value	Pr>F	EstimatedVar
PHI	2014_Dro_B	Block	2	356.849	178.425	3.2227	0.07582	3.0511
PHI	2014_Dro_B	Genotype	106	12112.8	114.272	2.064	0.08009	52.0912
PHI	2014_Dro_B	LSD(0.05)	21.5601
PHI	2014_Dro_B	LSD(0.01)	30.2258
PHI	2014_Dro_B	H^2_per_plot	0.4848
PHI	2014_Dro_B	H^2_per_mean	0.5155
Trait	Trial	Source	DF	SS	MS	F-value	Pr>F
PHI	2014_Irr_A	Model	108	1946.66	18.0246	0.8174	0.7235
PHI	2014_Irr_A	Error	12	264.624	22.052
PHI	2014_Irr_A	Total	120	2211.28
PHI	2014_Irr_A	R-square(%)	88.033
PHI	2014_Irr_A	Source	DF	SS	MS	F-value	Pr>F	EstimatedVar
PHI	2014_Irr_A	Block	2	187.58	93.79	4.2531	0.04016	1.7786
PHI	2014_Irr_A	Genotype	106	1759.08	16.5951	0.7525	0.7868	0
PHI	2014_Irr_A	LSD(0.05)	13.6069
PHI	2014_Irr_A	LSD(0.01)	19.0759
PHI	2014_Irr_A	H^2_per_plot	0
PHI	2014_Irr_A	H^2_per_mean	0
Trait	Trial	Source	DF	SS	MS	F-value	Pr>F
PHI	2013_Dro_B	Model	108	5231.48	48.4396	1.6312	0.1728
PHI	2013_Dro_B	Error	12	356.338	29.6948
PHI	2013_Dro_B	Total	120	5587.81
PHI	2013_Dro_B	R-square(%)	93.6229
PHI	2013_Dro_B	Source	DF	SS	MS	F-value	Pr>F	EstimatedVar
PHI	2013_Dro_B	Block	2	262.239	131.119	4.4156	0.03654	2.5147
PHI	2013_Dro_B	Genotype	106	4969.24	46.8796	1.5787	0.1905	15.1965
PHI	2013_Dro_B	LSD(0.05)	15.7897
PHI	2013_Dro_B	LSD(0.01)	22.1361
PHI	2013_Dro_B	H^2_per_plot	0.3385
PHI	2013_Dro_B	H^2_per_mean	0.3666
Trait	Trial	Source	DF	SS	MS	F-value	Pr>F
PHI	2013_Irr_A	Model	108	1556.1	14.4083	0.9712	0.5726
PHI	2013_Irr_A	Error	12	178.026	14.8355
PHI	2013_Irr_A	Total	120	1734.12
PHI	2013_Irr_A	R-square(%)	89.7339
PHI	2013_Irr_A	Source	DF	SS	MS	F-value	Pr>F	EstimatedVar
PHI	2013_Irr_A	Block	2	106.491	53.2454	3.589	0.06001	0.9523
PHI	2013_Irr_A	Genotype	106	1449.61	13.6755	0.9218	0.6197	0
PHI	2013_Irr_A	LSD(0.05)	11.1605
PHI	2013_Irr_A	LSD(0.01)	15.6463
PHI	2013_Irr_A	H^2_per_plot	0
PHI	2013_Irr_A	H^2_per_mean	0
Trait	Trial	Source	DF	SS	MS	F-value	Pr>F
PHI	2012_Dro_B	Model	108	5770.91	53.4344	1.2132	0.3748
PHI	2012_Dro_B	Error	12	528.531	44.0443
PHI	2012_Dro_B	Total	120	6299.45
PHI	2012_Dro_B	R-square(%)	91.6099
PHI	2012_Dro_B	Source	DF	SS	MS	F-value	Pr>F	EstimatedVar
PHI	2012_Dro_B	Block	2	424.46	212.23	4.8186	0.0291	4.1699
PHI	2012_Dro_B	Genotype	106	5346.46	50.4383	1.1452	0.4239	5.6542
PHI	2012_Dro_B	LSD(0.05)	19.23
PHI	2012_Dro_B	LSD(0.01)	26.9591
PHI	2012_Dro_B	H^2_per_plot	0.1138
PHI	2012_Dro_B	H^2_per_mean	0.1268
Trait	Trial	Source	DF	SS	MS	F-value	Pr>F
PdN	2015_Irr_A	Model	108	420046	3889.32	18.3025	1.669e-06
PdN	2015_Irr_A	Error	12	2550.02	212.502
PdN	2015_Irr_A	Total	120	422596
PdN	2015_Irr_A	R-square(%)	99.3966
PdN	2015_Irr_A	Source	DF	SS	MS	F-value	Pr>F	EstimatedVar
PdN	2015_Irr_A	Block	2	2519.43	1259.72	5.928	0.0162	25.964
PdN	2015_Irr_A	Genotype	106	417527	3938.93	18.536	1.55e-06	3295.27
PdN	2015_Irr_A	LSD(0.05)	42.2392
PdN	2015_Irr_A	LSD(0.01)	59.2163
PdN	2015_Irr_A	H^2_per_plot	0.9394
PdN	2015_Irr_A	H^2_per_mean	0.9461
Trait	Trial	Source	DF	SS	MS	F-value	Pr>F
PdN	2014_Irr_B	Model	108	590445	5467.08	1.0967	0.4622
PdN	2014_Irr_B	Error	12	59821.9	4985.16
PdN	2014_Irr_B	Total	120	650266
PdN	2014_Irr_B	R-square(%)	90.8004
PdN	2014_Irr_B	Source	DF	SS	MS	F-value	Pr>F	EstimatedVar
PdN	2014_Irr_B	Block	2	5039.56	2519.78	0.5055	0.6155	0
PdN	2014_Irr_B	Genotype	106	585405	5522.69	1.1078	0.4531	475.336
PdN	2014_Irr_B	LSD(0.05)	204.585
PdN	2014_Irr_B	LSD(0.01)	286.813
PdN	2014_Irr_B	H^2_per_plot	0.087
PdN	2014_Irr_B	H^2_per_mean	0.0973
Trait	Trial	Source	DF	SS	MS	F-value	Pr>F
PdN	2014_Dro_B	Model	108	389241	3604.09	1.1863	0.3936
PdN	2014_Dro_B	Error	12	36458.3	3038.19
PdN	2014_Dro_B	Total	120	425700
PdN	2014_Dro_B	R-square(%)	91.4357
PdN	2014_Dro_B	Source	DF	SS	MS	F-value	Pr>F	EstimatedVar
PdN	2014_Dro_B	Block	2	7325.36	3662.68	1.2055	0.3334	15.4831
PdN	2014_Dro_B	Genotype	106	381916	3602.98	1.1859	0.3939	499.441
PdN	2014_Dro_B	LSD(0.05)	159.714
PdN	2014_Dro_B	LSD(0.01)	223.907
PdN	2014_Dro_B	H^2_per_plot	0.1412
PdN	2014_Dro_B	H^2_per_mean	0.1568
Trait	Trial	Source	DF	SS	MS	F-value	Pr>F
PdN	2014_Irr_A	Model	108	585618	5422.39	1.2305	0.3631
PdN	2014_Irr_A	Error	12	52878.5	4406.54
PdN	2014_Irr_A	Total	120	638497
PdN	2014_Irr_A	R-square(%)	91.7183
PdN	2014_Irr_A	Source	DF	SS	MS	F-value	Pr>F	EstimatedVar
PdN	2014_Irr_A	Block	2	18490.2	9245.1	2.098	0.1654	119.964
PdN	2014_Irr_A	Genotype	106	567128	5350.26	1.2142	0.3741	834.533
PdN	2014_Irr_A	LSD(0.05)	192.346
PdN	2014_Irr_A	LSD(0.01)	269.655
PdN	2014_Irr_A	H^2_per_plot	0.1592
PdN	2014_Irr_A	H^2_per_mean	0.1764
Trait	Trial	Source	DF	SS	MS	F-value	Pr>F
PdN	2013_Dro_B	Model	108	253975	2351.62	0.6275	0.896
PdN	2013_Dro_B	Error	12	44971.5	3747.63
PdN	2013_Dro_B	Total	120	298946
PdN	2013_Dro_B	R-square(%)	84.9566
PdN	2013_Dro_B	Source	DF	SS	MS	F-value	Pr>F	EstimatedVar
PdN	2013_Dro_B	Block	2	8977.97	4488.98	1.1978	0.3355	18.3807
PdN	2013_Dro_B	Genotype	106	244997	2311.29	0.6167	0.9036	0
PdN	2013_Dro_B	LSD(0.05)	177.383
PdN	2013_Dro_B	LSD(0.01)	248.679
PdN	2013_Dro_B	H^2_per_plot	0
PdN	2013_Dro_B	H^2_per_mean	0
Trait	Trial	Source	DF	SS	MS	F-value	Pr>F
PdN	2013_Irr_A	Model	108	1.45357e+06	13459	4.473	0.003045
PdN	2013_Irr_A	Error	12	36107.5	3008.96
PdN	2013_Irr_A	Total	120	1.48967e+06
PdN	2013_Irr_A	R-square(%)	97.5761
PdN	2013_Irr_A	Source	DF	SS	MS	F-value	Pr>F	EstimatedVar
PdN	2013_Irr_A	Block	2	677.8	338.9	0.1126	0.8944	0
PdN	2013_Irr_A	Genotype	106	1.45289e+06	13706.5	4.5552	0.002798	9459.81
PdN	2013_Irr_A	LSD(0.05)	158.943
PdN	2013_Irr_A	LSD(0.01)	222.827
PdN	2013_Irr_A	H^2_per_plot	0.7587
PdN	2013_Irr_A	H^2_per_mean	0.7805
Trait	Trial	Source	DF	SS	MS	F-value	Pr>F
PdN	2012_Dro_B	Model	108	338535	3134.58	0.4769	0.9772
PdN	2012_Dro_B	Error	12	78881.6	6573.46
PdN	2012_Dro_B	Total	120	417417
PdN	2012_Dro_B	R-square(%)	81.1024
PdN	2012_Dro_B	Source	DF	SS	MS	F-value	Pr>F	EstimatedVar
PdN	2012_Dro_B	Block	2	3669.7	1834.85	0.2791	0.7612	0
PdN	2012_Dro_B	Genotype	106	334865	3159.11	0.4806	0.9759	0
PdN	2012_Dro_B	LSD(0.05)	234.926
PdN	2012_Dro_B	LSD(0.01)	329.35
PdN	2012_Dro_B	H^2_per_plot	0
PdN	2012_Dro_B	H^2_per_mean	0
Trait	Trial	Source	DF	SS	MS	F-value	Pr>F
SdN	2015_Irr_A	Model	108	6.71966e+06	62219.1	22.4248	5.364e-07
SdN	2015_Irr_A	Error	12	33294.8	2774.57
SdN	2015_Irr_A	Total	120	6.75296e+06
SdN	2015_Irr_A	R-square(%)	99.507
SdN	2015_Irr_A	Source	DF	SS	MS	F-value	Pr>F	EstimatedVar
SdN	2015_Irr_A	Block	2	32968.1	16484.1	5.9411	0.01609	339.905
SdN	2015_Irr_A	Genotype	106	6.68669e+06	63082	22.7358	4.768e-07	53329.7
SdN	2015_Irr_A	LSD(0.05)	152.627
SdN	2015_Irr_A	LSD(0.01)	213.972
SdN	2015_Irr_A	H^2_per_plot	0.9505
SdN	2015_Irr_A	H^2_per_mean	0.956
Trait	Trial	Source	DF	SS	MS	F-value	Pr>F
SdN	2014_Irr_B	Model	108	11039186	102215	0.5954	0.9188
SdN	2014_Irr_B	Error	12	2060228	171686
SdN	2014_Irr_B	Total	120	13099414
SdN	2014_Irr_B	R-square(%)	84.2724
SdN	2014_Irr_B	Source	DF	SS	MS	F-value	Pr>F	EstimatedVar
SdN	2014_Irr_B	Block	2	861344	430672	2.5085	0.123	6421.15
SdN	2014_Irr_B	Genotype	106	10177842	96017.4	0.5593	0.9408	0
SdN	2014_Irr_B	LSD(0.05)	1200.61
SdN	2014_Irr_B	LSD(0.01)	1683.17
SdN	2014_Irr_B	H^2_per_plot	0
SdN	2014_Irr_B	H^2_per_mean	0
Trait	Trial	Source	DF	SS	MS	F-value	Pr>F
SdN	2014_Dro_B	Model	108	6313725	58460.4	0.553	0.9445
SdN	2014_Dro_B	Error	12	1.2685e+06	105708
SdN	2014_Dro_B	Total	120	7582223
SdN	2014_Dro_B	R-square(%)	83.2701
SdN	2014_Dro_B	Source	DF	SS	MS	F-value	Pr>F	EstimatedVar
SdN	2014_Dro_B	Block	2	79452.3	39726.2	0.3758	0.6945	0
SdN	2014_Dro_B	Genotype	106	6.23427e+06	58813.9	0.5564	0.9424	0
SdN	2014_Dro_B	LSD(0.05)	942.082
SdN	2014_Dro_B	LSD(0.01)	1320.73
SdN	2014_Dro_B	H^2_per_plot	0
SdN	2014_Dro_B	H^2_per_mean	0
Trait	Trial	Source	DF	SS	MS	F-value	Pr>F
SdN	2014_Irr_A	Model	108	10795487	99958.2	0.75	0.7895
SdN	2014_Irr_A	Error	12	1599314	133276
SdN	2014_Irr_A	Total	120	12394801
SdN	2014_Irr_A	R-square(%)	87.0969
SdN	2014_Irr_A	Source	DF	SS	MS	F-value	Pr>F	EstimatedVar
SdN	2014_Irr_A	Block	2	842612	421306	3.1612	0.07892	7141.24
SdN	2014_Irr_A	Genotype	106	9952875	93895	0.7045	0.8316	0
SdN	2014_Irr_A	LSD(0.05)	1057.82
SdN	2014_Irr_A	LSD(0.01)	1482.98
SdN	2014_Irr_A	H^2_per_plot	0
SdN	2014_Irr_A	H^2_per_mean	0
Trait	Trial	Source	DF	SS	MS	F-value	Pr>F
SdN	2013_Dro_B	Model	108	3.24118e+06	30010.9	0.3368	0.9987
SdN	2013_Dro_B	Error	12	1.06931e+06	89109.1
SdN	2013_Dro_B	Total	120	4.31049e+06
SdN	2013_Dro_B	R-square(%)	75.1929
SdN	2013_Dro_B	Source	DF	SS	MS	F-value	Pr>F	EstimatedVar
SdN	2013_Dro_B	Block	2	178877	89438.4	1.0037	0.3953	8.1655
SdN	2013_Dro_B	Genotype	106	3.0623e+06	28889.6	0.3242	0.9991	0
SdN	2013_Dro_B	LSD(0.05)	864.958
SdN	2013_Dro_B	LSD(0.01)	1212.61
SdN	2013_Dro_B	H^2_per_plot	0
SdN	2013_Dro_B	H^2_per_mean	0
Trait	Trial	Source	DF	SS	MS	F-value	Pr>F
SdN	2013_Irr_A	Model	108	30910716	286210	1.6377	0.1708
SdN	2013_Irr_A	Error	12	2.09714e+06	174762
SdN	2013_Irr_A	Total	120	33007856
SdN	2013_Irr_A	R-square(%)	93.6465
SdN	2013_Irr_A	Source	DF	SS	MS	F-value	Pr>F	EstimatedVar
SdN	2013_Irr_A	Block	2	746321	373161	2.1353	0.1609	4918.98
SdN	2013_Irr_A	Genotype	106	30164394	284570	1.6283	0.1739	97103
SdN	2013_Irr_A	LSD(0.05)	1211.32
SdN	2013_Irr_A	LSD(0.01)	1698.18
SdN	2013_Irr_A	H^2_per_plot	0.3572
SdN	2013_Irr_A	H^2_per_mean	0.3859
Trait	Trial	Source	DF	SS	MS	F-value	Pr>F
SdN	2012_Dro_B	Model	108	5.64869e+06	52302.7	0.7158	0.8217
SdN	2012_Dro_B	Error	12	876880	73073.4
SdN	2012_Dro_B	Total	120	6525570
SdN	2012_Dro_B	R-square(%)	86.5624
SdN	2012_Dro_B	Source	DF	SS	MS	F-value	Pr>F	EstimatedVar
SdN	2012_Dro_B	Block	2	146623	73311.3	1.0033	0.3955	5.8999
SdN	2012_Dro_B	Genotype	106	5502067	51906.3	0.7103	0.8263	0
SdN	2012_Dro_B	LSD(0.05)	783.274
SdN	2012_Dro_B	LSD(0.01)	1098.09
SdN	2012_Dro_B	H^2_per_plot	0
SdN	2012_Dro_B	H^2_per_mean	0
Trait	Trial	Source	DF	SS	MS	F-value	Pr>F
Sd/Pd	2015_Irr_A	Model	108	67.5302	0.6253	3.3173	0.01203
Sd/Pd	2015_Irr_A	Error	12	2.2619	0.1885
Sd/Pd	2015_Irr_A	Total	120	69.7921
Sd/Pd	2015_Irr_A	R-square(%)	96.7591
Sd/Pd	2015_Irr_A	Source	DF	SS	MS	F-value	Pr>F	EstimatedVar
Sd/Pd	2015_Irr_A	Block	2	2.1199	1.0599	5.6233	0.01892	0.0216
Sd/Pd	2015_Irr_A	Genotype	106	65.4103	0.6171	3.2738	0.01278	0.379
Sd/Pd	2015_Irr_A	LSD(0.05)	1.258
Sd/Pd	2015_Irr_A	LSD(0.01)	1.7636
Sd/Pd	2015_Irr_A	H^2_per_plot	0.6679
Sd/Pd	2015_Irr_A	H^2_per_mean	0.6945
Trait	Trial	Source	DF	SS	MS	F-value	Pr>F
Sd/Pd	2014_Irr_B	Model	108	36.7924	0.3407	0.6876	0.8469
Sd/Pd	2014_Irr_B	Error	12	5.945	0.4954
Sd/Pd	2014_Irr_B	Total	120	42.7373
Sd/Pd	2014_Irr_B	R-square(%)	86.0895
Sd/Pd	2014_Irr_B	Source	DF	SS	MS	F-value	Pr>F	EstimatedVar
Sd/Pd	2014_Irr_B	Block	2	4.0955	2.0478	4.1334	0.04309	0.0385
Sd/Pd	2014_Irr_B	Genotype	106	32.6968	0.3085	0.6226	0.8993	0
Sd/Pd	2014_Irr_B	LSD(0.05)	2.0395
Sd/Pd	2014_Irr_B	LSD(0.01)	2.8592
Sd/Pd	2014_Irr_B	H^2_per_plot	0
Sd/Pd	2014_Irr_B	H^2_per_mean	0
Trait	Trial	Source	DF	SS	MS	F-value	Pr>F
Sd/Pd	2014_Dro_B	Model	108	74.6223	0.6909	0.7312	0.8074
Sd/Pd	2014_Dro_B	Error	12	11.3396	0.945
Sd/Pd	2014_Dro_B	Total	120	85.9619
Sd/Pd	2014_Dro_B	R-square(%)	86.8085
Sd/Pd	2014_Dro_B	Source	DF	SS	MS	F-value	Pr>F	EstimatedVar
Sd/Pd	2014_Dro_B	Block	2	1.0452	0.5226	0.553	0.5892	0
Sd/Pd	2014_Dro_B	Genotype	106	73.5771	0.6941	0.7345	0.8039	0
Sd/Pd	2014_Dro_B	LSD(0.05)	2.8167
Sd/Pd	2014_Dro_B	LSD(0.01)	3.9488
Sd/Pd	2014_Dro_B	H^2_per_plot	0
Sd/Pd	2014_Dro_B	H^2_per_mean	0
Trait	Trial	Source	DF	SS	MS	F-value	Pr>F
Sd/Pd	2014_Irr_A	Model	108	37.9384	0.3513	1.6242	0.1751
Sd/Pd	2014_Irr_A	Error	12	2.5954	0.2163
Sd/Pd	2014_Irr_A	Total	120	40.5338
Sd/Pd	2014_Irr_A	R-square(%)	93.5969
Sd/Pd	2014_Irr_A	Source	DF	SS	MS	F-value	Pr>F	EstimatedVar
Sd/Pd	2014_Irr_A	Block	2	1.8216	0.9108	4.2112	0.04116	0.0172
Sd/Pd	2014_Irr_A	Genotype	106	36.1167	0.3407	1.5754	0.1917	0.11
Sd/Pd	2014_Irr_A	LSD(0.05)	1.3476
Sd/Pd	2014_Irr_A	LSD(0.01)	1.8892
Sd/Pd	2014_Irr_A	H^2_per_plot	0.3372
Sd/Pd	2014_Irr_A	H^2_per_mean	0.3652
Trait	Trial	Source	DF	SS	MS	F-value	Pr>F
Sd/Pd	2013_Dro_B	Model	108	46.4765	0.4303	1.2673	0.3394
Sd/Pd	2013_Dro_B	Error	12	4.0749	0.3396
Sd/Pd	2013_Dro_B	Total	120	50.5514
Sd/Pd	2013_Dro_B	R-square(%)	91.9391
Sd/Pd	2013_Dro_B	Source	DF	SS	MS	F-value	Pr>F	EstimatedVar
Sd/Pd	2013_Dro_B	Block	2	1.4798	0.7399	2.1789	0.1559	0.0099
Sd/Pd	2013_Dro_B	Genotype	106	44.9967	0.4245	1.2501	0.3503	0.0751
Sd/Pd	2013_Dro_B	LSD(0.05)	1.6885
Sd/Pd	2013_Dro_B	LSD(0.01)	2.3672
Sd/Pd	2013_Dro_B	H^2_per_plot	0.1811
Sd/Pd	2013_Dro_B	H^2_per_mean	0.2001
Trait	Trial	Source	DF	SS	MS	F-value	Pr>F
Sd/Pd	2013_Irr_A	Model	108	41.9879	0.3888	0.6724	0.8601
Sd/Pd	2013_Irr_A	Error	12	6.9388	0.5782
Sd/Pd	2013_Irr_A	Total	120	48.9268
Sd/Pd	2013_Irr_A	R-square(%)	85.818
Sd/Pd	2013_Irr_A	Source	DF	SS	MS	F-value	Pr>F	EstimatedVar
Sd/Pd	2013_Irr_A	Block	2	4.2202	2.1101	3.6492	0.0578	0.038
Sd/Pd	2013_Irr_A	Genotype	106	37.7677	0.3563	0.6162	0.904	0
Sd/Pd	2013_Irr_A	LSD(0.05)	2.2034
Sd/Pd	2013_Irr_A	LSD(0.01)	3.089
Sd/Pd	2013_Irr_A	H^2_per_plot	0
Sd/Pd	2013_Irr_A	H^2_per_mean	0
Trait	Trial	Source	DF	SS	MS	F-value	Pr>F
Sd/Pd	2012_Dro_B	Model	108	64.1071	0.5936	2.0701	0.07917
Sd/Pd	2012_Dro_B	Error	12	3.441	0.2867
Sd/Pd	2012_Dro_B	Total	120	67.5481
Sd/Pd	2012_Dro_B	R-square(%)	94.9059
Sd/Pd	2012_Dro_B	Source	DF	SS	MS	F-value	Pr>F	EstimatedVar
Sd/Pd	2012_Dro_B	Block	2	2.3502	1.1751	4.0981	0.044	0.022
Sd/Pd	2012_Dro_B	Genotype	106	61.7569	0.5826	2.0318	0.08465	0.2616
Sd/Pd	2012_Dro_B	LSD(0.05)	1.5516
Sd/Pd	2012_Dro_B	LSD(0.01)	2.1753
Sd/Pd	2012_Dro_B	H^2_per_plot	0.4771
Sd/Pd	2012_Dro_B	H^2_per_mean	0.5078
Trait	Trial	Source	DF	SS	MS	F-value	Pr>F
100SdW	2014_Irr_B	Model	108	1802.84	16.6929	2.0535	0.08146
100SdW	2014_Irr_B	Error	12	97.5505	8.1292
100SdW	2014_Irr_B	Total	120	1900.39
100SdW	2014_Irr_B	R-square(%)	94.8668
100SdW	2014_Irr_B	Source	DF	SS	MS	F-value	Pr>F	EstimatedVar
100SdW	2014_Irr_B	Block	2	29.4117	14.7059	1.809	0.2057	0.1631
100SdW	2014_Irr_B	Genotype	106	1773.43	16.7304	2.0581	0.08091	7.606
100SdW	2014_Irr_B	LSD(0.05)	8.2615
100SdW	2014_Irr_B	LSD(0.01)	11.582
100SdW	2014_Irr_B	H^2_per_plot	0.4834
100SdW	2014_Irr_B	H^2_per_mean	0.5141
Trait	Trial	Source	DF	SS	MS	F-value	Pr>F
100SdW	2014_Dro_B	Model	108	1494.38	13.8368	1.6007	0.1828
100SdW	2014_Dro_B	Error	12	103.729	8.6441
100SdW	2014_Dro_B	Total	120	1598.11
100SdW	2014_Dro_B	R-square(%)	93.5092
100SdW	2014_Dro_B	Source	DF	SS	MS	F-value	Pr>F	EstimatedVar
100SdW	2014_Dro_B	Block	2	58.3975	29.1987	3.3779	0.06859	0.5096
100SdW	2014_Dro_B	Genotype	106	1435.98	13.547	1.5672	0.1946	4.3356
100SdW	2014_Dro_B	LSD(0.05)	8.5191
100SdW	2014_Dro_B	LSD(0.01)	11.9432
100SdW	2014_Dro_B	H^2_per_plot	0.334
100SdW	2014_Dro_B	H^2_per_mean	0.3619
Trait	Trial	Source	DF	SS	MS	F-value	Pr>F
100SdW	2014_Irr_A	Model	108	1568.86	14.5265	5.3402	0.001282
100SdW	2014_Irr_A	Error	12	32.6426	2.7202
100SdW	2014_Irr_A	Total	120	1601.5
100SdW	2014_Irr_A	R-square(%)	97.9618
100SdW	2014_Irr_A	Source	DF	SS	MS	F-value	Pr>F	EstimatedVar
100SdW	2014_Irr_A	Block	2	8.5502	4.2751	1.5716	0.2476	0.0386
100SdW	2014_Irr_A	Genotype	106	1560.31	14.7199	5.4113	0.001204	10.6113
100SdW	2014_Irr_A	LSD(0.05)	4.779
100SdW	2014_Irr_A	LSD(0.01)	6.6998
100SdW	2014_Irr_A	H^2_per_plot	0.796
100SdW	2014_Irr_A	H^2_per_mean	0.8152
Trait	Trial	Source	DF	SS	MS	F-value	Pr>F
100SdW	2013_Dro_B	Model	108	1310.52	12.1344	4.1166	0.004512
100SdW	2013_Dro_B	Error	12	35.3718	2.9476
100SdW	2013_Dro_B	Total	120	1345.89
100SdW	2013_Dro_B	R-square(%)	97.3719
100SdW	2013_Dro_B	Source	DF	SS	MS	F-value	Pr>F	EstimatedVar
100SdW	2013_Dro_B	Block	2	12.2766	6.1383	2.0824	0.1674	0.0791
100SdW	2013_Dro_B	Genotype	106	1298.24	12.2476	4.155	0.004331	8.2239
100SdW	2013_Dro_B	LSD(0.05)	4.9748
100SdW	2013_Dro_B	LSD(0.01)	6.9743
100SdW	2013_Dro_B	H^2_per_plot	0.7361
100SdW	2013_Dro_B	H^2_per_mean	0.7593
Trait	Trial	Source	DF	SS	MS	F-value	Pr>F
100SdW	2013_Irr_A	Model	108	2381.25	22.0486	1.1663	0.4082
100SdW	2013_Irr_A	Error	12	226.865	18.9054
100SdW	2013_Irr_A	Total	120	2608.12
100SdW	2013_Irr_A	R-square(%)	91.3016
100SdW	2013_Irr_A	Source	DF	SS	MS	F-value	Pr>F	EstimatedVar
100SdW	2013_Irr_A	Block	2	86.6554	43.3277	2.2918	0.1436	0.6055
100SdW	2013_Irr_A	Genotype	106	2294.6	21.6472	1.145	0.424	2.4245
100SdW	2013_Irr_A	LSD(0.05)	12.5988
100SdW	2013_Irr_A	LSD(0.01)	17.6626
100SdW	2013_Irr_A	H^2_per_plot	0.1137
100SdW	2013_Irr_A	H^2_per_mean	0.1267
Trait	Trial	Source	DF	SS	MS	F-value	Pr>F
100SdW	2012_Dro_B	Model	108	1022.25	9.4652	2.3215	0.05202
100SdW	2012_Dro_B	Error	12	48.9257	4.0771
100SdW	2012_Dro_B	Total	120	1071.17
100SdW	2012_Dro_B	R-square(%)	95.4325
100SdW	2012_Dro_B	Source	DF	SS	MS	F-value	Pr>F	EstimatedVar
100SdW	2012_Dro_B	Block	2	1.1738	0.5869	0.144	0.8674	0
100SdW	2012_Dro_B	Genotype	106	1021.07	9.6328	2.3626	0.04874	4.9128
100SdW	2012_Dro_B	LSD(0.05)	5.8508
100SdW	2012_Dro_B	LSD(0.01)	8.2023
100SdW	2012_Dro_B	H^2_per_plot	0.5465
100SdW	2012_Dro_B	H^2_per_mean	0.5767
Trait	Trial	Source	DF	SS	MS	F-value	Pr>F
SdFe	CombinedANOVA	Model	755	148386	196.538	0.7884	0.9283
SdFe	CombinedANOVA	Error	73	18197.5	249.281
SdFe	CombinedANOVA	Total	828	166584
SdFe	CombinedANOVA	R-square(%)	89.0761
SdFe	CombinedANOVA	Source	DF	SS	MS	F-value	Pr>F	EstimatedVar
SdFe	CombinedANOVA	Block/Env	13	12275.9	944.303	3.7881	0.0001234	16.7677
SdFe	CombinedANOVA	Genotype	106	76286	719.679	2.887	1.609e-06	60.7148
SdFe	CombinedANOVA	Environment	6	27220.1	4536.68	18.199	0	36.2024
SdFe	CombinedANOVA	GE_interaction	630	32604.5	51.7531	0.2076	1	0
SdFe	CombinedANOVA	LSD(0.05)	15.9875
SdFe	CombinedANOVA	LSD(0.01)	21.2167
SdFe	CombinedANOVA	H^2_per_plot	0.1959
SdFe	CombinedANOVA	H^2_per_mean	0.6536
SdFe	Homogeneity	BartlettTest	11.7031	0.06893
Trait	Trial	Source	DF	SS	MS	F-value	Pr>F
SdZn	CombinedANOVA	Model	755	24349.5	32.251	1.2379	0.1257
SdZn	CombinedANOVA	Error	73	1901.87	26.053
SdZn	CombinedANOVA	Total	828	26251.4
SdZn	CombinedANOVA	R-square(%)	92.7552
SdZn	CombinedANOVA	Source	DF	SS	MS	F-value	Pr>F	EstimatedVar
SdZn	CombinedANOVA	Block/Env	13	1373.86	105.681	4.0564	5.43e-05	1.9211
SdZn	CombinedANOVA	Genotype	106	6573.46	62.0138	2.3803	6.527e-05	4.6415
SdZn	CombinedANOVA	Environment	6	7294.96	1215.83	46.6675	0	10.0463
SdZn	CombinedANOVA	GE_interaction	630	9107.22	14.4559	0.5549	0.9999	0
SdZn	CombinedANOVA	LSD(0.05)	5.1685
SdZn	CombinedANOVA	LSD(0.01)	6.859
SdZn	CombinedANOVA	H^2_per_plot	0.1512
SdZn	CombinedANOVA	H^2_per_mean	0.5799
SdZn	Homogeneity	BartlettTest	22.2348	0.001099
Trait	Trial	Source	DF	SS	MS	F-value	Pr>F
PHI	CombinedANOVA	Model	762	55549.9	72.9001	2.2378	5.186e-06
PHI	CombinedANOVA	Error	84	2736.48	32.5771
PHI	CombinedANOVA	Total	846	58286.4
PHI	CombinedANOVA	R-square(%)	95.3051
PHI	CombinedANOVA	Source	DF	SS	MS	F-value	Pr>F	EstimatedVar
PHI	CombinedANOVA	Block/Env	14	2048.77	146.34	4.4921	5.901e-06	2.8206
PHI	CombinedANOVA	Genotype	106	21412.4	202.004	6.2008	0	21.4034
PHI	CombinedANOVA	Environment	6	17913.3	2985.55	91.6456	0	24.4047
PHI	CombinedANOVA	GE_interaction	636	14175.4	22.2884	0.6842	0.9932	0
PHI	CombinedANOVA	LSD(0.05)	5.7052
PHI	CombinedANOVA	LSD(0.01)	7.5615
PHI	CombinedANOVA	H^2_per_plot	0.3965
PHI	CombinedANOVA	H^2_per_mean	0.8387
PHI	Homogeneity	BartlettTest	7.3809	0.2871
Trait	Trial	Source	DF	SS	MS	F-value	Pr>F
PdN	CombinedANOVA	Model	762	8594509	11278.9	3.0398	0
PdN	CombinedANOVA	Error	84	311669	3710.35
PdN	CombinedANOVA	Total	846	8906178
PdN	CombinedANOVA	R-square(%)	96.5005
PdN	CombinedANOVA	Source	DF	SS	MS	F-value	Pr>F	EstimatedVar
PdN	CombinedANOVA	Block/Env	14	47631.8	3402.27	0.917	0.5442	0
PdN	CombinedANOVA	Genotype	106	957915	9036.94	2.4356	7.451e-06	672.898
PdN	CombinedANOVA	Environment	6	4.54018e+06	756697	203.942	0	6223.03
PdN	CombinedANOVA	GE_interaction	636	3.04878e+06	4793.68	1.292	0.07126	957.986
PdN	CombinedANOVA	LSD(0.05)	102.017
PdN	CombinedANOVA	LSD(0.01)	135.209
PdN	CombinedANOVA	H^2_per_plot	0.126
PdN	CombinedANOVA	H^2_per_mean	0.5263
PdN	Homogeneity	BartlettTest	25.8216	0.0002412
Trait	Trial	Source	DF	SS	MS	F-value	Pr>F
SdN	CombinedANOVA	Model	762	202577600	265850	2.48	4.768e-07
SdN	CombinedANOVA	Error	84	9004683	107199
SdN	CombinedANOVA	Total	846	211582288
SdN	CombinedANOVA	R-square(%)	95.7441
SdN	CombinedANOVA	Source	DF	SS	MS	F-value	Pr>F	EstimatedVar
SdN	CombinedANOVA	Block/Env	14	3132404	223743	2.0872	0.02046	2889.53
SdN	CombinedANOVA	Genotype	106	21252164	200492	1.8703	0.001551	11785.6
SdN	CombinedANOVA	Environment	6	124404448	20734074	193.417	0	170470
SdN	CombinedANOVA	GE_interaction	636	53788592	84573.3	0.7889	0.9368	0
SdN	CombinedANOVA	LSD(0.05)	327.272
SdN	CombinedANOVA	LSD(0.01)	433.755
SdN	CombinedANOVA	H^2_per_plot	0.0991
SdN	CombinedANOVA	H^2_per_mean	0.4653
SdN	Homogeneity	BartlettTest	35.5757	3.338e-06
Trait	Trial	Source	DF	SS	MS	F-value	Pr>F
Sd/Pd	CombinedANOVA	Model	762	558.351	0.7327	1.6819	0.001648
Sd/Pd	CombinedANOVA	Error	84	36.5965	0.4357
Sd/Pd	CombinedANOVA	Total	846	594.947
Sd/Pd	CombinedANOVA	R-square(%)	93.8488
Sd/Pd	CombinedANOVA	Source	DF	SS	MS	F-value	Pr>F	EstimatedVar
Sd/Pd	CombinedANOVA	Block/Env	14	18.4946	1.321	3.0322	0.0008208	0.022
Sd/Pd	CombinedANOVA	Genotype	106	162.8	1.5359	3.5252	0	0.139
Sd/Pd	CombinedANOVA	Environment	6	177.361	29.5602	67.8496	0	0.2407
Sd/Pd	CombinedANOVA	GE_interaction	636	199.694	0.314	0.7207	0.983	0
Sd/Pd	CombinedANOVA	LSD(0.05)	0.6598
Sd/Pd	CombinedANOVA	LSD(0.01)	0.8744
Sd/Pd	CombinedANOVA	H^2_per_plot	0.2419
Sd/Pd	CombinedANOVA	H^2_per_mean	0.7163
Sd/Pd	Homogeneity	BartlettTest	11.861	0.06514
Trait	Trial	Source	DF	SS	MS	F-value	Pr>F
100SdW	CombinedANOVA	Model	653	23142.9	35.4409	4.6814	0
100SdW	CombinedANOVA	Error	72	545.086	7.5706
100SdW	CombinedANOVA	Total	725	23688
100SdW	CombinedANOVA	R-square(%)	97.6989
100SdW	CombinedANOVA	Source	DF	SS	MS	F-value	Pr>F	EstimatedVar
100SdW	CombinedANOVA	Block/Env	12	202.06	16.8384	2.2242	0.01902	0.2298
100SdW	CombinedANOVA	Genotype	106	4517.22	42.6153	5.629	0	5.165
100SdW	CombinedANOVA	Environment	5	13421.3	2684.25	354.561	0	22.1213
100SdW	CombinedANOVA	GE_interaction	530	5002.37	9.4384	1.2467	0.1229	1.6517
100SdW	CombinedANOVA	LSD(0.05)	4.5251
100SdW	CombinedANOVA	LSD(0.01)	6.006
100SdW	CombinedANOVA	H^2_per_plot	0.359
100SdW	CombinedANOVA	H^2_per_mean	0.7878
100SdW	Homogeneity	BartlettTest	17.0485	0.00441
