# Supplementary material for: Genetic Correlation Between Fe and Zn Biofortification and Yield Components in a Common Bean (Phaseolus vulgaris L.)
Source: Front Plant Sci. 2022 Jan 3;12:739033. doi: 10.3389/fpls.2021.739033 (PMC8761845; doi:10.3389/fpls.2021.739033)
Supplement: Supplementary Figure 1 — Precipitation, maximum, and minimum temperatures during trials at Palmira, Colombia. [file Data_Sheet_1.zip › Data Sheet 1/Supplementary Table 4.XLSX]

## Sheet: Sheet1
Supplementary Table 2: Details of all QTL identified by inclusive composite interval mapping for additive effects (ICIM-ADD), genetic and physical position, LOD, phenotypic variation explained mapped for 6 traits in SCR16xSMC40, SMC33xSCR16 and SMC44xSCR9 populations evaluated in 2011, 2012, 2013, 2014 and 2015.
Hotspot	Population	Trait	QTL name	Trial	Condition	Chr.	Pos. (cM)	Left marker	Right marker	LOD	PVE (%)	Add	LeftCI (cM)	RightCI (cM)	Physical Pos. Left Marker (Mpb)	Physical Pos. Right Marker (Mpb)	Source
	SCR16xSMC40	PHI	PHI1.1	2013_Dro_B	Drought	1	7.9	Chr01_872181	Chr01_932655	3.16	13.09	2.1	7.55	8.25	0.87	0.93	SCR16
1	SMC44xSCR9	PHI	PHI1.2	2014_Dro_B	Drought	1	65	Chr01_49948220	Chr01_50049763	3.22	2.67	-3.36	64.75	65.15	49.95	50.05	SMC44
1	SCR16xSMC40	PdN	PdN1.1	2015_Irr_A	Irrigation	1	65.2	Chr01_50083005	Chr01_50147920	5.79	11.62	-42.33	65.15	65.25	50.08	50.15	SCR16
2	SMC33xSCR16	SdN	SdN1.1	2014_Irr_A	Irrigation	1	72	Chr01_50918063	Chr01_50973159	3.18	14.07	101.35	71.25	72.25	50.92	50.97	SMC33
2	SMC33xSCR16	PHI	PHI1.3	2011_Dro_B	Drought	1	72.5	Chr01_50973159	Chr01_51036529	3.53	8.12	-1.77	72.25	73.35	50.97	51.04	SMC33
2	SMC44xSCR9	Sd/Pd	Sd/Pd1.1	2013_Dro_B	Drought	1	73.2	Chr01_50988725	Chr01_51029053	3.94	14.86	-0.3	72.95	73.25	50.99	51.03	SMC44
3	SCR16xSMC40	Sd/Pd	Sd/Pd2.1	2015_Irr_A	Irrigation	2	5.7	Chr02_1773128	Chr02_1863169	4.98	24.5	-0.37	5.65	5.75	1.77	1.86	SCR16
3	SCR16xSMC40	SdN	SdN2.1	2015_Irr_A	Irrigation	2	5.7	Chr02_1773128	Chr02_1863169	3.25	15.65	-102.14	5.65	5.75	1.77	1.86	SCR16
3	SMC44xSCR9	PdN	PdN2.1	2014_Irr_A	Irrigation	2	5.96	Chr02_1904681	Chr02_1957517	3.21	13.39	27.91	5.91	6.01	1.9	1.96	SMC44
4	SMC44xSCR9	PdN	PdN2.2	2014_Dro_B	Drought	2	11.36	Chr02_3166912	Chr02_3214721	4.72	7.25	20.24	11.21	11.41	3.17	3.21	SMC44
4	SMC44xSCR9	SdZn	SdZn2.1	2014_Irr_B	Irrigation	2	11.56	Chr02_3241486	Chr02_3254056	8.55	11.55	-1.54	11.51	11.61	3.24	3.25	SMC44
5	SMC44xSCR9	SdZn	SdZn2.2	2014_Irr_B	Irrigation	2	28.36	Chr02_29491172	Chr02_29642536	2.97	3.6	0.89	28.31	28.41	29.49	29.64	SMC44
5	SMC33xSCR16	PHI	PHI2.1	2013_Dro_B	Drought	2	34.4	Chr02_32651815	Chr02_33432574	5.79	17.21	-3.72	33.75	35.55	32.65	33.43	SMC33
6	SMC44xSCR9	PdN	PdN2.3	2014_Irr_B	Irrigation	2	47.96	Chr02_41012169	Chr02_41172577	3.09	12.63	46.26	47.91	48.01	41.01	41.17	SMC44
6	SCR16xSMC40	SdZn	SdZn2.3	2014_Dro_B	Drought	2	48.4	Chr02_41208986	Chr02_41539672	3.1	8.54	1.86	48.15	48.55	41.21	41.54	SCR16
7	SMC44xSCR9	SdFe	SdFe3.1	2012_Dro_B	Drought	3	0.4	Chr03_128924	Chr03_178169	5.41	16.96	5.17	0.35	0.45	0.13	0.18	SMC44
7	SMC44xSCR9	SdFe	SdFe3.1	2013_Dro_B	Drought	3	2	Chr03_812391	Chr03_816528	7.12	12.24	4.94	1.95	2.05	0.81	0.82	SMC44
7	SMC33xSCR16	PHI	PHI3.1	2011_Dro_B	Drought	3	7.1	Chr03_1303175	Chr03_2089482	2.91	13.18	1.81	5.85	7.95	1.3	2.09	SMC33
	SMC44xSCR9	SdZn	SdZn3.1	2014_Irr_B	Irrigation	3	18.6	Chr03_3910007	Chr03_4872573	6.73	9.21	1.59	18.35	18.95	3.91	4.87	SMC44
	SCR16xSMC40	SdFe	SdFe3.2	2015_Irr_A	Irrigation	3	41.2	Chr03_32241300	Chr03_32532209	4.95	17.16	-6.28	41.05	41.25	32.24	32.53	SCR16
	SMC44xSCR9	PdN	PdN3.1	2014_Dro_B	Drought	3	48.8	Chr03_37447222	Chr03_37949274	3.69	5.27	17.32	48.65	49.15	37.45	37.95	SMC44
	SCR16xSMC40	SdN	SdN3.1	2013_Dro_B	Drought	3	57.6	Chr03_40556457	Chr03_40751725	4.48	8.69	-80.26	57.25	57.85	40.56	40.75	SCR16
8	SMC44xSCR9	SdZn	SdZn4.1	2013_Irr_A	Irrigation	4	0	Chr04_22568	Chr04_55665	3.09	13.03	1.07	0	0.05	0.02	0.06	SMC44
8	SMC44xSCR9	PdN	PdN4.1	2013_Irr_A	Irrigation	4	0.6	Chr04_126341	Chr04_139106	3.35	11.99	65.33	0.35	0.65	0.13	0.14	SMC44
9	SCR16xSMC40	Sd/Pd	Sd/Pd4.1	2013_Dro_B	Drought	4	5.1	Chr04_1322101	Chr04_1426749	3.31	13.26	0.42	4.85	5.25	1.32	1.43	SCR16
9	SCR16xSMC40	Sd/Pd	Sd/Pd4.1	2014_Irr_B	Irrigation	4	5.1	Chr04_1322101	Chr04_1426749	3.7	10.67	0.35	4.95	5.15	1.32	1.43	SCR16
9	SCR16xSMC40	SdN	SdN4.1	2014_Irr_A	Irrigation	4	6.5	Chr04_1835703	Chr04_1909518	3.46	13.68	148.48	6.05	6.95	1.84	1.91	SCR16
	SMC44xSCR9	PHI	PHI5.1	2012_Dro_B	Drought	5	11.37	Chr05_1745847	Chr05_1766002	3.15	9.53	-3.57	11.22	11.52	1.75	1.77	SMC44
10	SCR16xSMC40	SdZn	SdZn5.1	2014_Irr_A	Irrigation	5	23.3	Chr05_3779357	Chr05_3956110	3.47	13.36	-1.38	23.05	23.65	3.78	3.96	SCR16
10	SMC44xSCR9	Sd/Pd	Sd/Pd5.1	2013_Irr_A	Irrigation	5	25.17	Chr05_4532129	Chr05_4670796	3.04	9.1	0.35	25.02	25.22	4.53	4.67	SMC44
	SMC44xSCR9	SdZn	SdZn5.2	2012_Dro_B	Drought	5	34.27	Chr05_11706425	Chr05_11785008	5.6	18.73	2.74	34.22	34.32	11.71	11.79	SMC44
	SMC33xSCR16	SdFe	SdFe5.1	2014_Irr_B	Irrigation	5	42.2	Chr05_34710473	Chr05_38304349	2.93	12.51	6.07	40.55	51.15	34.71	38.3	SMC33
	SMC33xSCR16	PHI	PHI5.2	2014_Irr_B	Irrigation	5	59.8	Chr05_38959179	Chr05_39247683	3.11	5.88	-1.87	59.15	60.45	38.96	39.25	SMC33
	SMC33xSCR16	PHI	PHI5.2	2014_Irr_B	Irrigation	5	64.6	Chr05_39472080	Chr05_39574762	3.89	8.42	-2.16	63.65	65.45	39.47	39.57	SMC33
	SCR16xSMC40	Sd/Pd	Sd/Pd5.2	2014_Irr_B	Irrigation	5	72	Chr05_39973668	Chr05_40035138	6.13	14.41	0.3	71.65	72.05	39.97	40.04	SCR16
	SMC44xSCR9	SdFe	SdFe6.1	2013_Dro_B	Drought	6	1.4	Chr06_7422826	Chr06_7668273	3.35	6.48	4.04	1.35	1.45	7.42	7.67	SMC44
11	SMC33xSCR16	SdFe	SdFe6.2	2012_Dro_B	Drought	6	28.5	Chr06_20866762	Chr06_21174909	3.17	12.74	4.57	28.35	28.75	20.87	21.17	SMC33
12	SCR16xSMC40	SdN	SdN6.1	2013_Dro_B	Drought	6	28.8	Chr06_21084885	Chr06_21151826	3.78	7.54	73.66	28.75	28.85	21.08	21.15	SCR16
12	SCR16xSMC40	100SdW	100SdW6.1	2014_Irr_B	Irrigation	6	30	Chr06_21622820	Chr06_21693622	3.79	13.61	-1.19	29.85	30.05	21.62	21.69	SCR16
	SMC44xSCR9	SdFe	SdFe6.3	2013_Dro_B	Drought	6	42.6	Chr06_26259338	Chr06_26444453	10.38	19.47	5.04	42.35	42.85	26.26	26.44	SMC44
12	SMC44xSCR9	PdN	PdN6.1	2012_Dro_B	Drought	6	49.2	Chr06_28273144	Chr06_28493119	3.4	14.14	-23.09	49.15	49.45	28.27	28.49	SMC44
13	SMC44xSCR9	SdFe	SdFe6.4	2014_Irr_B	Irrigation	6	52.6	Chr06_28871402	Chr06_28878273	2.96	15.36	5.72	52.55	52.65	28.87	28.88	SMC44
13	SMC44xSCR9	SdZn	SdZn6.1	2014_Irr_B	Irrigation	6	52.6	Chr06_28871402	Chr06_28878273	4.24	11.62	1.78	52.55	52.65	28.87	28.88	SMC44
	SMC44xSCR9	PdN	PdN6.2	2015_Irr_A	Irrigation	6	59.1	Chr06_29634962	Chr06_29885850	2.95	10.8	27.64	57.75	60.15	29.63	29.89	SMC44
14	SMC44xSCR9	SdN	SdN7.1	2014_Irr_A	Irrigation	7	0.9	Chr07_105898	Chr07_163158	3.48	13.48	186.93	0.85	0.95	0.11	0.16	SMC44
14	SMC33xSCR16	SdN	SdN7.1	2014_Irr_B	Irrigation	7	3.4	Chr07_444014	Chr07_528622	3.63	14.91	177.52	2.75	3.85	0.44	0.53	SMC33
14	SMC33xSCR16	PdN	PdN7.1	2014_Irr_B	Irrigation	7	3.4	Chr07_444014	Chr07_528622	3.76	17.55	34.18	2.75	3.85	0.44	0.53	SMC33
15	SMC44xSCR9	PdN	PdN7.2	2014_Dro_B	Drought	7	14.5	Chr07_1475573	Chr07_1491651	8.52	13.19	-27.14	14.45	14.55	1.48	1.49	SMC44
15	SMC44xSCR9	SdN	SdN7.2	2014_Dro_B	Drought	7	14.8	Chr07_1513753	Chr07_1548857	3.16	15.38	-81.24	14.65	14.95	1.51	1.55	SMC44
	SMC44xSCR9	Sd/Pd	Sd/Pd7.1	2014_Dro_B	Drought	7	30	Chr07_4323541	Chr07_4466593	4.58	8.66	0.44	29.95	30.15	4.32	4.47	SMC44
16	SMC44xSCR9	PHI	PHI7.1	2012_Dro_B	Drought	7	35.5	Chr07_6963602	Chr07_7432491	5.5	17.23	-4.09	35.35	35.65	6.96	7.43	SMC44
16	SMC44xSCR9	PHI	PHI7.1	2014_Dro_B	Drought	7	38.1	Chr07_8771144	Chr07_8994936	16.82	20.01	-11.4	38.05	38.15	8.77	8.99	SMC44
16	SMC44xSCR9	Sd/Pd	Sd/Pd7.2	2014_Dro_B	Drought	7	38.1	Chr07_8771144	Chr07_8994936	8.27	14.85	-0.67	38.05	38.15	8.77	8.99	SMC44
17	SMC44xSCR9	PHI	PHI7.2	2014_Dro_B	Drought	7	47.2	Chr07_21053823	Chr07_21106043	17.38	20.61	13.54	47.15	47.25	21.05	21.11	SMC44
17	SMC33xSCR16	PHI	PHI7.2	2013_Dro_B	Drought	7	49.6	Chr07_21524316	Chr07_23019536	4.04	10.81	-2.5	49.05	49.75	21.52	23.02	SMC33
17	SMC44xSCR9	SdZn	SdZn7.1	2014_Irr_B	Irrigation	7	50.8	Chr07_23449421	Chr07_23591815	2.94	3.67	0.93	50.75	50.95	23.45	23.59	SMC44
18	SMC44xSCR9	SdN	SdN7.3	2015_Irr_A	Irrigation	7	59.4	Chr07_28923775	Chr07_28945206	3.53	14.29	-90.35	59.05	59.45	28.92	28.95	SMC44
18	SMC44xSCR9	100SdW	100SdW7.1	2012_Dro_B	Drought	7	62	Chr07_30278406	Chr07_30493387	3.57	16.62	-1.62	61.85	62.25	30.27	30.49	SMC44
	SCR16xSMC40	100SdW	100SdW7.2	2013_Irr_A	Irrigation	7	74.6	Chr07_35056625	Chr07_35841130	2.93	10.11	1.58	73.75	75.15	35.05	35.84	SCR16
19	SCR16xSMC40	PHI	PHI7.3	2011_Dro_B	Drought	7	80.8	Chr07_36965265	Chr07_36997111	3.73	14.41	-1.72	80.35	80.85	36.97	37	SCR16
19	SCR16xSMC40	SdFe	SdFe7.1	2013_Irr_A	Irrigation	7	81.5	Chr07_37050767	Chr07_37087581	3.63	14.42	4.63	81.45	81.7	37.05	37.09	SCR16
	SMC44xSCR9	SdFe	SdFe7.2	2014_Dro_B	Drought	7	92	Chr07_39390008	Chr07_39886181	3	11.44	5.14	90.65	92.3	39.39	39.89	SMC44
	SMC44xSCR9	PHI	PHI8.1	2011_Dro_B	Drought	8	10.2	Chr08_1709733	Chr08_1960883	3.03	8.27	4.94	9.55	10.75	1.71	1.96	SMC44
	SCR16xSMC40	SdFe	SdFe8.1	2015_Irr_A	Irrigation	8	21.2	Chr08_4386572	Chr08_4547222	3.6	11.68	-4.28	21.15	21.65	4.39	4.55	SCR16
	SMC44xSCR9	PdN	PdN8.1	2014_Dro_B	Drought	8	36.2	Chr08_10296219	Chr08_11498003	7.17	11.74	-65.03	36.15	36.25	10.3	11.5	SMC44
20	SMC44xSCR9	100SdW	100SdW8.1	2012_Dro_B	Drought	8	51.8	Chr08_49713376	Chr08_50577254	4.08	9.98	-1.29	51.45	52.05	49.71	51.75	SMC44
20	SMC33xSCR16	PdN	PdN8.2	2013_Irr_A	Irrigation	8	53	Chr08_47670662	Chr08_51758938	3.42	14.7	28.46	50.55	53.15	47.67	51.76	SMC33
20	SMC33xSCR16	PdN	PdN8.2	2014_Dro_B	Drought	8	54.4	Chr08_52153350	Chr08_53256160	3.12	11.46	29.84	53.45	55.55	52.15	53.26	SMC33
20	SCR16xSMC40	Sd/Pd	Sd/Pd8.1	2012_Dro_B	Drought	8	54.7	Chr08_52656361	Chr08_52704390	3.12	13.27	0.28	54.55	54.75	52.66	52.7	SCR16
	SCR16xSMC40	SdZn	SdZn8.1	2013_Dro_B	Drought	8	70.5	Chr08_58393687	Chr08_58537381	2.97	12.93	-1.64	70.15	70.65	58.39	58.54	SCR16
	SMC44xSCR9	SdN	SdN8.1	2013_Dro_B	Drought	8	78.2	Chr08_60266587	Chr08_60277482	3.45	18.59	-109.22	78.15	78.25	60.27	60.28	SMC44
21	SMC44xSCR9	100SdW	100SdW8.2	2014_Irr_B	Irrigation	8	90	Chr08_62043144	Chr08_62063701	4.64	11.48	-2.44	89.85	90.05	62.04	62.03	SMC44
21	SMC44xSCR9	SdZn	SdZn8.2	2013_Dro_B	Drought	8	92.1	Chr08_62309944	Chr08_62325409	3.49	12.99	3.57	92.05	92.15	62.31	62.33	SMC44
	SMC44xSCR9	PHI	PHI9.1	2013_Dro_B	Drought	9	12.2	Chr09_14210312	Chr09_14241149	3.06	13.13	-3.19	12.15	12.55	14.21	14.24	SMC44
22	SMC44xSCR9	SdFe	SdFe9.1	2013_Dro_B	Drought	9	18.3	Chr09_17429733	Chr09_17650891	4.32	11.6	3.94	17.65	18.35	17.43	17.65	SMC44
22	SMC44xSCR9	SdN	SdN9.1	2012_Dro_B	Drought	9	21.7	Chr09_20907648	Chr09_21865226	3.36	14.56	-84.51	21.65	22.85	20.91	21.87	SMC44
22	SMC44xSCR9	PdN	PdN9.1	2014_Irr_A	Irrigation	9	24.4	Chr09_23322833	Chr09_25817880	2.98	10.32	29.83	24.15	25.85	23.32	25.82	SMC44
	SMC44xSCR9	PdN	PdN9.1	2014_Dro_B	Drought	9	41.8	Chr09_34962935	Chr09_35135165	4.04	5.73	35.38	41.35	42.35	34.96	35.14	SMC44
	SCR16xSMC40	SdZn	SdZn10.1	2014_Dro_B	Drought	10	11.7	Chr10_7899489	Chr10_8099574	7.19	18.19	-2.41	11.65	12.05	7.9	8.1	SCR16
	SCR16xSMC40	SdZn	SdZn10.1	2014_Irr_A	Irrigation	10	12.1	Chr10_8099574	Chr10_8838257	4.2	16.14	-1.27	11.85	12.25	8.1	8.84	SCR16
	SMC44xSCR9	Sd/Pd	Sd/Pd10.1	2013_Irr_A	Irrigation	10	35.5	Chr10_41705364	Chr10_41845732	5.56	16.7	-0.4	35.25	35.65	41.71	41.85	SMC44
	SCR16xSMC40	SdN	SdN11.1	2013_Dro_B	Drought	11	10.5	Chr11_1341682	Chr11_1411710	2.99	5.35	76.7	10.35	11.15	1.34	1.41	SCR16
23	SCR16xSMC40	100SdW	100SdW11.1	2013_Dro_B	Drought	11	44.3	Chr11_5665676	Chr11_5713253	4.77	16.46	1.54	44.25	44.35	5.66	5.71	SCR16
23	SMC44xSCR9	SdFe	SdFe11.1	2014_Irr_B	Irrigation	11	44.4	Chr11_5716895	Chr11_5763774	3.03	7.63	4.04	44.35	44.45	5.72	5.76	SMC44
24	SMC44xSCR9	SdFe	SdFe11.2	2013_Dro_B	Drought	11	58.2	Chr11_45354505	Chr11_47406802	3.94	7.63	3.72	57.05	58.65	45.35	47.41	SMC44
24	SMC44xSCR9	PHI	PHI11.1	2014_Dro_B	Drought	11	64.9	Chr11_49353013	Chr11_49367368	6.29	5.96	-6.93	64.85	64.95	49.35	49.37	SMC44
	SCR16xSMC40	SdFe	SdFe11.3	2014_Dro_B	Drought	11	75	Chr11_51537322	Chr11_51571233	2.98	12.92	-4.56	74.95	75.25	51.54	51.57	SCR16
